# Supplementary material for: Knowledge-attitude and practice of Anthrax and brucellosis: Implications for zoonotic disease surveillance and control in pastoral communities of Afar and Somali region, Ethiopia
Source: PLoS Negl Trop Dis. 2024 Apr 4;18(4):e0012067. doi: 10.1371/journal.pntd.0012067 (PMC11020881; doi:10.1371/journal.pntd.0012067)
Supplement: S1 Data — (XLSX) [file pntd.0012067.s001.xlsx]

## Sheet: Sheet1
ID	interview_id	interview_date	Region	woreda	kebele	facility	sex	training_level	work_duration	cases_bru	Bru_frequency	bru_nb	bru_age	bru_sx	bru_sx_cod	bru_transmssion_cod	bru_tranmission	diagnostic_bru	treatment_bru	bru_prevention_cod	prevention_bru	cases_anthrax	frequency_anthrax	anthrax_nb	anthrax_age	anthrax_sx_cod	anthrax_sx	anthrax_transm_cod	antrax_transmission	diagnostic_anthrax	treat_anthrax	anthrax_prev_cod	prevention_anthrax	bru_procedure	anthrax_procedure	bru_challenge	anthrax_challenge	Bru_improvement	anthrax_imporvement	better_tx	Bru_records	anthrax_records	Field1
1	1	2019-01-30	1	5	0	3	2	1	3	0					0	3	through contaminated animal birth material, contact with aborted fetus with bare hands, raw milk consumption from infected animals	2	no drugs for brucella in our facility	2	avoid drinking raw milk; protection when helping during birth (wearing gloves)	1	2	2	1	2	blood vomiting, blood coughing, pain during breathing, non clotted blood, headache, highly febrile, sweating	3	contact with any animal discharge if infected, skin processing of anthrax dead animals for local use, meat consumption of anthrax animals	2	we have the drugs in the market	3	don t use skin of anthrax cases for own usage, don t open carcass, burn carcass, avoid contact with anthrax animal (sick and dead)	no documented procedure, observation, history, no confirmation and no drug of choice	history, examination and prescribe drugs that can be foun don th emarket	no means of confirmation	lack of awareness among patient so they don t belive the dr when he tells them they got it from animals, no ways of confirmation	creating awareness for community and health professionals, preparing procedure for handling zoonotic diseases	creating awareness in the ocmmunity. Gov must give attention to zooonotic diseases and preapare adequate procedures	improve diagnostic capacity, for bru get the right drugs available,	1	1
2	2		1	5	0	1	2	2	6	2					0	0				0		2				0		0				0									2	2
3	3		1	5	0	2	1	5	3	2					0	0				0		2				0		0				0									2	2
4	4		1	5	0	3	2	2		2					0	0				0		0				0		1	animal disease so they get it when spending time with animals	2	not sure	3	careful when handling sick animals, vaccinate animals, avoid drinking raw milk as it is a mean for transmission	no idea about the disease	don't know		lack of knowledge, no exposure to disease	train the health professionals on zoonotic diseases and how to handle animals	train the professionals in zoonotic diseases	i m not sure	2	2
5	5		1	1	0	2	1	5	2	2					0	0				0		0				0		0				0									2	2
6	6		1	1	0	2	1	5		2					0	0				0		2				0		0				0									2	2
7	7		1	1	0	3	2	2	7	0					0	2	animal disease so through contact with animal and animal products	2		0		1	3	1	1	2	blood foam as oral discharge, swelling of face, difficulty breathing	1	infected animal discharge	2	only give first aid and transfer to hospital as we are not equipped	1	avoid contact with infected animals	no idea, no exposure	keep patient in sperate room, give first aid and refer to hospital for better service	lack of awarenss	community lack of awareness about zoonotic aspect, health center not well equipped with drugs to handle zoonotic diseases	improve awareness and the facilities	improve awareness and facilities, capacitate professionals	health center must be better equipped	2	2
8	8		1	1	0	1	2	2	4	0					0	0	I have no knowledge about the disease			0		0				0		1	transmitted from animals but I don t know how	2	our facility cannot handle zoonotic diseases	0	no idea		we refer to health center for better treatment	we have no awareness					0	0
9	9		1	2	0	3	1	3	6	0					0	0	zoonotic disease but I don t know more	2		0		1	3	2	1	2	coughing blood, trouble breathing	1	direct contact with sick animal	2	observing signs, recommend antibiotics if necessary but sometimes not available on the market	1	aoid contact with infected animals	we don t know what to do for zoonotic diseases	we don t know how to handle zoonotic diseases	lack of awareness and preparedness, abscence of procedures	no confirmatory facilities	don't know	avoid contact with infected animals	creating awareness to the health facility; higher officials to provide procedures, recording documents and capacitate facilities for handling and confirming zoonotic cases	2	2
10	10		1	2	0	2	2	4	3	0					0	0	no idea		no awareness or facility to handle such diseases	0		0				0		0	i don t know		i don t know	0	no idea							improve awareness of professionals	0	0
11	11		1	2	0	3	2	1	4	0					0	1	contact with placenta of aborted animal	2	no facility to handle or diagnose the disease in our health center	1	wear gloves when assisting in birth or handling birth material	0				0		1	discharge from open carcass will infect people and contaminate environment	2	since it is a bacteria we give antibiotics	1	don t open animals with anthrax	observe, history, history of contact with abortion. But we don t have confirmation facility and no drug of choice	history, symptoms, clear signs. A simple lab test can confirm it and we can give drugs from the market	no confirmation facility, lack of awareness in the community	no awareness and no facility to deal with zoonotic diseases	improve capacity for confirmation, creating awareness amongst professionals and better reporting to the sector bureaus	improve capacity for confirmation, creating awareness amongst professionals and better reporting to the sector bureaus	better facilities, better diagnostic confirmation, better awareness adn better availability of drugs at least in the market	0	0
12	12		1	2	0	1		2	4	0					0	0	i don't know			0	we are not prepared to handle such unknown diseases	0				0	i don t know	0	i know the disease but don t know how people get it		no idea	0		i don t know	we don t know how to deal with zoonotic diseases	lack of awareness	lack of awareness and exposure	creating awareness	creating awareness		0	0
14	13		1	7	0	4	2	2	3	1	3	1	1	joint pain, testes swelling and pain, extreme sweating tiredness	2	1	contact with aborted material and birthing discharge	2	no facility to handle bru cases	1	avoid contact with aborted materials, wear gloves when dealing with birthing	1	3	3	12	2	sore on face, swelling face, difficulty breathing, vomit blood, red eye mucosa	1	contact with infected animals or their doscharge	2	antibiotics	2	burn animals with disease, avoid contact with infected animal	history, history of abortion	history, any animals sick with anthrax, how he managed the sicke/dead animals, clinical signs, blood sample taken	lack of awareness among professionals, no diagnostic capacity for confirmation	no diagnostic capacity and confirmation	creating awareness in community and health professionals, as well as capacity in hospitals	improve diagnostic capacity	provision of drugs for bru, improve diagnsotic capacity, capacitate professionals	1	1	bru sample was sent to EPHI for confirmation. Anthrax samples sent to regional lab
15	14		1	7	0	3	2	2	10	0					0	0	no idea, i have no info			0		1	2	2	1	1	sores face, hand, leg, which are black and swollen	2	from infected animal, direct contact and eating meat	2	careful dressing of sores and anibiotics (PPF)	2	avoid contact with infected animal, not slaughter animal		ask about sick animals, observation, history, sampling for lab confirmation then give drugs based on lab results	no awareness	no clear history from patients, no way of confirming	awareness for professionals	provision of lab material, reagents that help confirming disease	provision of durgs, capacitating lab	2	1
16	15		1	7	0	4	2	1	2	1	1	2	1	joint pains, testes pain	2	1	direct contact with carier animals discharge	2	we don t have any treatment, no drugs	1	avoid direct contact with aborted material, wear gloves when helping at birth	0				0		0				0									2	2
17	16		1	7	0	4	2	1	1	2				intermittent fever, joint and testes pain	2	1	drinking raw milk	2		1	wear gloves for birth	1	3	1	1	2	swelling abdomen, fever, blood from mouth and nose, sore on neck and face	1	contact with sick animal		we can t treat anthrax and any other zoonotic disease	1	vaccinate animals	history, how is husbandry, sampling for lab confirmation	do animals have anthrax, management of sick/dead animal, take sample and observe	no awareness, no clear history, no lab confirmation	no lab confirmation, no awareness of zoonotic diseases	improve lab capacity and diagnsotci, improve awareness	improve lab capacity	improve lab capacity	1	1
18	17		1	4	0	3	1	2	2	0					0	0	no idea about disease			0		0				0		1	drinking raw milk and raw meat	2	no drugs to treat	0		don t know disease	ask why she come to health center, observing, taking parameters and prescribing drugs	no awareness	no awareness, no lab confirmation and no drug of choice	no idea	avoid drinking raw milk and meat	availability of drugs	0	0
19	18		1	4	1	2	2	2	5	0					0	1	contamination from aborted discharge	2	no treatment options	2	cull aborted animals, no contact with abort	0				0		1	cotact with discharge of dead animals, unclotted blood discharge	2	not able to treat	2	avoid contact with discharge of dead animals, burn carcass	don t know	don t know						0	0
20	19		1	4	0	4	1	1	1	0					0	1	from animal		we can t treat because we can t handle zoonotic diseases	1	avoid drinking raw milk	0				0		1	from animals but not sure how	2	give drugs if available	1	careful handling of animals sick with anthrax	no idea	no idea how to handle zoonotic diseases, but usually we put patient in separate dark room and we observe			capacitate health professionals to handle zoonotic diseases	capacitate health professionals to handle zoonotic diseases	improve diagnostic and treatment capacity of the hospital	2	2
21	20		1	4	0	4	2	1	2	0					0	1	contact with animal abortions and bru carrier animals	2	our facility cannot treat bru	2	wear gloves during birth, cull animal with reapeated abortions	1	2	3	12	2	chest pain, nausea, painful swallowing, blood discharge, fever	1	contact with animal discharge	2	antibiotics (penicillin family)	1	never touch animals with signs of anthrax	no idea	no preparedness but we handle as routine case	no preparedness	history, observation, taking parameters, symptomatically prescribing drugs	awareness community	awareness community	improve diagnsotci capacity and availability of drugs of choice	1	1
22	21		1	3	0	3	1	5	2	2					0	0				0		2				0		0				0									2	2
23	22		1	3	0	1	2	4	4	2					0	0				0		2				0		0				0									2	2
24	23		1	3	0	3	1	5		2					0	0				0		2				0		0				0									2	2
25	24		1	3	0	2	2	5	2	2					0	0				0		0				0		1	contact with discharge of infected animals	2	no facility to handle zoonotic diseases	1	burning carcass, careful with animal handling		history, symptoms, prescribing antibiotics		no protocol for handling zoonotic cases, no awareness for proeffiosnals, lack of facility		awareness community	improve capacity of health center and professionals	0	0
26	25		1	6	0	3	2	2	11	0					0	1	from aborted animal and discharge	2	symptomatically only, no proper drugs	1	don t touch aborted fetus and placenta with bare hands, burry aborted material	1	2	3	1	2	face swelling, sore with black center on face, bloody diarrhea and abdominal pain	1	direct contact with discharge	2	sore dressing, prescribing antibiotics if available	3	burning anaimal carcass. Don t touch any discharge, vaccinate animal		patient in sperate dark room as highly transmissible disease, close observation, prescribe drugs	no awareness	no spearet room to handle zoonotic diseases, no lab confirmation	improve awareness	improve facility, improve awareness	prepare teams that can handle zoonotic diseases	1	1
27	26		1	6	0	1	2	2	3	2					0	0				0		2				0		0				0									2	2
28	27		1	6	0	3	1	2		2					0	0				0		0				0		1	consumption of raw milk and meat from infected animals	2	i don t know disease	1	don t eat raw milk and meat		history, check if ate raw milk or meat, if animals are sick and prescribe antibiotics for 3 days	no awareness	no proper awareness	awareness in community and health professionals about zoonoses	awareness community and health professionals about zoonoses	improve lab diagnostic	2	2
29	28		1	6	0	2	2	5		2					0	0				0		2				0		0				0									2	2
30	29		2	10	0	2	2	2	2	2					0	0	have no idea about the disease			0		0				0		1	consumption of raw milk and meat	2		2	don't slaughter anthrax animalas, never drink milk from sisck animals		put in separarte room, observe then refere to hospital		no awareness	awareness for professionalas	improving health facility, regular training of professionals needed		2	0
31	51		2	10	0	2	2	3	16	0					0	1	get the bacteria when helping with bare hands during birth or contact with birth discharge	2		1	don t touch aborted material, never help with bare hands	1	3	3	12	2	frothy bloody discarge, red eye mucosa, febrile, blood vomit, pain during coughing	3	contact with sick/dead animal, contact with sick animal discharge, consumption of meat from sick animal	2	our facility and experience not enough to treat anthrax, we refer to higher health institutions	3	never touch any discharge from sick animals, never open dead animals, never eat meat from sick animals	don t know to proceed with these cases, we refer to diredawa and report to the region	patient must be isolated in a dark room, we report to the region and if necessary refer to DireDawa	no awareness	people don t accpet it comes from animals, family members don t want the patient o be isolated in a dark room	improve awareness	improve awareness, capacitate health center to be ready tohandle such cases	improve diagnostic capacity of professionals for zoonotic diseases	1	1
32	30		2	10	0	2	1	5		2					0	1	i dont know the disease, only that it comes from animals			0		0				0		1	respiratory tract disease so it is transmitted easilly	1	based on lab results, antibiotics will be given since it is a bacteria	2	slaughter sick animals. Don t touch sick animals	no idea	take blood sample and send to lab. Based on results we give antibiotics		no awareness	awareness for professionals	provision of durgs and lab chemicals	proficient drugs	2	2
33	31		2	10	0	1	2	2	6	2					0	1	when people don t wear gloves when helping birthing in animals	2	no idea	1	wear gloves when birthing	0				0		2	direct contact with blood dischrge from sick/dead animals, direct inhalation of spores from environment	2	antibiotics	2	never slaugter scik animal, burn dead animals, never open carcass	all zoonotic cases are refered to higher health center	hold patient in separate dark room with separate medical equippment, report to the zone and regional bureaus and refer to higher health center	no awareness	no awareness				1	1
34	32		2	12	0	2	2	2	2	2					0	0	no idea about disease			0		0				0		1	consumption of raw meat from sick animal	2	refer to higher health center	1	never sluaghter and wat sick animals	no idea	first aid until patient transfered to higher health center	no awareness	no awareness		never slaughter anthrax animals	patient must come to health center faster	2	1
35	33		2	12	0	2	2	2	14	0					0	0	no idea			0		0				0		1	contact with blood discharge of animal	2	penicilin	2	never touch discharge from sick animal, burn dead animals	no idea	no real protocols	no awareness	no awareness		awareness of community not to touch sick animals and burry dead animals	patient must come faster to health facility	0	0
36	34		2	12	0	2	2	5	2	2					0	0	no idea			0		2				0	no idea	0	no idea			0									2	2
37	35		2	11	0	2	1	5	1	2					0	0	no idea about the disease			0		2				0	no idea about the disease	0				0									2	2
38	36		2	11	0	2	2	5	2	2					0	0	no idea about disease			0		2				0	no idea about the diseas	0				0									2	2
39	37		2	11	0	3	2	2	5	0					0	1	drink raw milk	2	based on signs	1	never drink raw milk especially from aborted animals	0				0		1	consumption of raw meat and internal organs from sick animals	2	we refer all zoonotic cases to Diredawa hospital	1	never slaughter anthrax animal	no awareness	no procedure, we reffer to diredawa		no awareness		never slaughter sick animal and eat ist meat	patient must come faster to health facility	2	1
40	38		2	11	0	3	1	4	3	2					0	0	no idea about disease			0		2				0		0	disease in animal but not known how it is passed to people	2		0	no idea	no idea	no idea	no idea	no idea				2	2
41	39		2	8	0	1	1	2	2	2					0	0	no idea about disease			0		0				0		1	aerosol transmission	2	symptomatically	3	vaccinate animals, don t touch sick animals, come faster to health center		no protoc for zoonotic diseases	no awareness	no idea		vaccinate animals	don t touch sick animals	0	0
42	40		2	8	0	3	2	1	3	2					0	2	drinking milk from carier animals, birthing animals with bare hands			0		2				0		0				0									2	2
43	41		2	8	0	3	2	2	13	0					0	1	contact with discharge from carier animals, fetus or abort material	2	based on symptoms but no drugs available	1	wear gloves when helping animal during birth	1	3	4	1	2	fever, blood vomit, sweathing, chest pain, trouble breathing, skin sore with black center	1	direct contact with blood from sick or dead animal	1	based on lab results and sx, we give antibiotics	1	avoid contact with anthrax animal		if patient is at low risk of disease transmission we treat him normally, if he has high risk of transmission we separate in another room	no exposure	patients come too late to clinic when condition already advanced and difficult to treat	people awareness	people awareness so that come quicker to health center, people need to manage anthrax in their animals	people must come early to clinic	1	1
44	42		2	8	0	3	2	2	8	0					0	1	drinking milk from carier aborted animals	2	based on sx	1	stop drinking raw milk	1	2	3	1	2	abdominal pain, bloody diarrhea, painful swallowing, painful breathing, black centered sores on neck, face and hand	3	inhalation of bacteria spore, touch bloody discharge from sick and dead animal, meat consumption form sick animal	1	based on ss and hstory of animal anthrax in area	3	avoid contact with sick and dead animal, burry dead animal, vacinate animals regularly, don t stay in anthrax endemic areas	easy to handle as brucella doesn t contaminate environment	hold patient in seaprate room with restriction of people access.	no exposure	patient come too late, patient doesn t accept to be kept in separate room	stop drinking raw milk and milk product	tell patients to come early, improve community awareness to cooperate with health professionals	treat patient early	1	1
45	43		2	9	0	4	2	1	4	0					0	2	drink raw milk from carier animal, touching aborted material with bare hands	2	treatable with antibiotics but we don t have drugs on th emarket	3	never drink raw milk and meat, wear protetion when birthing/abort	1	2	2	1	2	nausea, blood vomit, chest and abdominal pain, sores on face, hand, leg, blood diarrhea	2	direct contact with bacteria spore in the environment, direct contact with animal discharge (sick or dead)	1	antibiotics (based on lab result, on sx, history and animal case history)	3	never slaughter infected animals and eat ist meat, burn carcasss, stay away from sick animals, stay away from endemic or outbreak areas	treat symptomatically and teach patient how to protect his familly	keep patient in separate room with no ventilation system and no people entering. Report to local and regional authority such as police and health related bureaus	no exposure	patients must accpet to be held in separate room, no coordination btw animal and public health sector, no awareness community		community awareness how to handle anthrax cases, preparation of special room for patient	awareness patint to trust and obey suggestions from health professionals, better coordination between local higher officials and animal and human health professionals	1	1
46	44		2	9	0	3	1	1	4	0					0	1	touching fetal and aborted material from carier animal with bare hands	2	antibiotics	1	wear gloves during birthing	1	2	5	12	2	sores, respiratory problem, blood vomit, abdominal pain, bloody diarrhea	3	contact with discharge from scik /dead animal, consumption of mear and organs from infected animal, inhalation of spores	2	antibiotics	3	avoid contact with animal discharge, never slaughter sick animals, never open dead animal, people must leave contaminated areas, burn/burry carcass	no special procedure	patient in separate room, report to respected bureaus local and federal level	no exposure	patients come too late when difficult to treat		patients must come earlier, close coordination between animal and human health sector at least on sharing onformation during outbreaks	awareness to come as early as possible to clinic	1	1
47	45		2	9		3	2	2	11	0					0	1	drinking raw milk from infected animal	2	no idea	1	never drink raw milk	1	3	5	1	2	pain chest, painful respiration, blood vomit, frothy oral discharge	1	while slaughter sick animals, bacteria get access to body	1	antibiotics	1	never sluaghter sick animals		patient in separate room to avoid envrionemental contamination	no exposure	people don t know it comes from their animals, patient don t take it seriously	create awareness	create awareness	awareness to come early to health center	1	1
48	46		2	9	0	1	2	2	5	2				no idea	0	0	no idea			0		0				0		1	eat meat from infected animal	1	based on lab results and sx	1	never eat meat from anthrax animal						not to slaughter sick animal		0	0
49	47		2	13	0	2	1	5	4	2				no idea	0	0	no idea			0		0				0		0	transmitted from animals but I don t know more	2	no exposure	0									2	1
50	48		2	13	0	3	2	2	3	2					0	0				0		0				0		0	from animals			3	not slaughter sick animals, not touch discharge from sich/dead animal, not open dead animal		patient kept in separate room						2	1
51	49		2	13	0	1	2	2	7	0				no idea	0	0	no idea			0		0				0		1	eat meat and drink milk from sick animals	2	refer to DireDawa, we cant treat these cases	0			immediate referal						1	1
52	50		2	13		3	2	2	5	0					0	1	direct contact with abort material and aborted animal discharge	2		0		0				0		1	when open carcass direct contact with infectious fluid	2	refer as we cant handle cases	2	never open anthrax carcass, never slaughter sick animal		immediate referal to DireDawa on suspission						0	0
