# Supplementary material for: Knowledge-attitude and practice of Anthrax and brucellosis: Implications for zoonotic disease surveillance and control in pastoral communities of Afar and Somali region, Ethiopia
Source: PLoS Negl Trop Dis. 2024 Apr 4;18(4):e0012067. doi: 10.1371/journal.pntd.0012067 (PMC11020881; doi:10.1371/journal.pntd.0012067)
Supplement: S2 Data — (XLSX) [file pntd.0012067.s002.xlsx]

## Sheet: Sheet1
ID	interview_ID	region	woreda	kebele	sex	age	family_size	education	keep_cattle	keep_goat	keep_shep	keep_camel	prod_system	migration	Migration_time	migration_mixing	migration_duration	place_avoidance	reason_avoidance	afterbirth	afterbirth_touch	birth_assist	cattle_abortion	shoat_abortion	camel_abortion	milk_consumption	milk_source	milk_spp	milk_sick	cattle_slaughter	shoat_slaughter	camel_slaughter	slaughter_sick	raw_meat	raw_organ	comsume_sick	consume_sick_why	carcass_use	carcass_parts	5_diseases_cattle	top_disease_cattle	5_diseases_camel	top_disease_camel	5_diseases_goat	top_disease_goat	5_disease_sheep	top_disease_sheep	transmission_people	transmission_routes
514
515
1	1	1	6	49	1	33	6	2	1	1	1	1	2	0						1	1	1	3	3	3	1	13	1234	0	1	1	1	0	0	0	0		0		cbpp, tick, pasteurella, fasciola, lsd	cbpp	tick, tryps, tbd, tns, calf diarrhea	tick	orf, pasteurella, pox, fasciol, mange	orf	orf, pasteurella, pox, fasciola, mange	orf	2
2	2	1	6	49	1	22	4	2	0	1	1	0	2	0				1	regulated by elders	1	1	1		3		13	123	1234	0		1		0	0	0	0		0						pox, mange, orf, foot rot, fasciola	pox	pox, mange, orf, foot rot, fasciola	pox	2
3	3	1	6	49	2	23	4	3	0	1	1	0	2	0				1	if high tick infestation	1	1	1		3		1	13	1234	0		1		0	0	2	0		0		tick, lsd, blackleg, fasciola, pasteurella	tick	ext par, tryps, tbd, crdc, tns	ext par	ext par, pasteurella, orf, footrot, fasciola	ext par	ext par, pastteurella, orf, footrot, fasciola	ext par	2
4	4	1	6	49	2	40	6	1	1	1	1	1	1	2	rainy season	1	3	0		1	1	1	3	1	3	1	13	1234	0	1	1	1	0	0	1	0		0		lsd,fmd,past.b.leg.anthrax.	lsd	ex par, tbd, tryps,nts,cd	ex par	past, pox, ccpp, ex par, ppr	past	past, pox, ex par, faschiola, ppr	past	1	contact with discharge
5	5	1	6	48	2	28	6	2	1	1	1	1	2	2	summer	1	4	0		1	1	1	3	1	1	1	1	1234	0	1	1	1	0	0	2	0		1	1	cbpp, fmd, tb, past	cbpp	pox, tryps, para	pox	fmd,ppr, past, pox	fmd	fmd, ppr, past, pox	fmd	1
6	6	1	6	48	2	24	4	3	0	1	1	0	2	0						1	1	1		1		3	123	1234	0	0	1	0	2	0	2	2	cooked	0						past, ppr, pox, orf, ccpp	past	past, ppr,pox, orf, ccpp	past	2
7	7	1	6	48	1	30	7	1	1	1	1	1	2	2	summer	1	3	0		1	1	1	1	1	1	1	1	1234	0	1	1	1	0	0	0	0		0		cbpp,fmd, tb,lsd	cbpp	tryps, past,pox	tryps	ppr, pox, past, pneumonia	ppr	ppr, pox, past, pnuemonia	ppr	2
8	8	1	6	48	1	33	5	1	1	1	1	0	2	0				1	threat of disease condition	1	1	1	3	12		1	123	1234	0	0	1		0	0	0	0		0		past, cbpp, ex par, tbd, lsd	past	tryps, ex Par, tbd, crdc, tb	tryps	ex par, past, ccpp, pox, faschiola	ex Par	ex par, past, faschiola, pox, footroot	ex par	2
9	9	1	6	48	2	48	7	1	1	1	1	1	2	2	rainy season	1	3	0		1	1	1	3	12	3	1	13	1234	0	1	1	1	0	0	1	0		0		ex par, lsd, past, black leg, fmd	ex par	ex par, cnts, past, tryps, tbd	ex par	past, ppr, pox, mangemite, orf	past	past, ppr, pox, mangemite,faschiola	past	1	contact with sick animals discharge, feeding and watering materials
10	10	1	6	50	2	30	4	2	1	1	1	1	2	0						1	1	1	3	3	3	3	123	1234	0	0	0	0	0	0	1	0		0		lsd, cbpp, tick infestation	lsd	ex par, pox, crdc	ex par	faschiola, pox, past, mangemite, tick infestation	faschiola	faschiola, pox, past, mangemite, tick infestation	faschiola	2
11	11	1	6	50	1	24	4	2	0	1	1	0	2	0						1	1	1		3		3	123	1234	0		0			0	0	0		0						orf, past, faschiola	orf	orf, past, faschiola	orf	2
12	12	1	6	50	1	22	4	2	0	1	1	0	2	0				1	high tick infestaion	1	1	1		3		3	123	1234	0		0		0	0	0	0		0						faschiola, tick infestaion, ppr, pox, past	faschiola	faschiola, tick infestation, ppr, pox, past	faschiola	2
13	13	1	6	50	2	35	6	1	0	1	1	1	2	0						1	1	1	3	3	3	1	123	1234	0		1	0	1	0	1	1	cooked	2	1					faschiola, mangemite, past, footroot, orf	faschiola	faschiola, mangemite, past, footroot, orf	faschiola	2
14	14	1	6	47	2	37	6	1	1	1	1	1	1	2	rainy season	1	3	0		1	1	1	3	12	3	3	13	1234	0	1	1	1	0	0	1	0		0		lsd, past, cbpp, black leg, tick infestation	lsd	ccd, cnts, tick infestation, tryps, crdc	ccd	past, tick infestation, orf, pox, ppr	past	past, tick infestation, orf, pox, ppr	past	1	drining of raw milk and eating of raw meat and also bitting by animals
15	15	1	6	47	1	26	4	2	0	1	1	0	2	0				1	threat of disease	1	1	1		3		3	123	1234	0	0	0	0	0	0	0	0		0						faschiola, ex par, past, pox	faschiola	faschiola, ex par, past, pox	faschiola	2
16	16	1	6	47	2	48	8	1	1	1	1	1	1	2	dry and rainy season	0	4	0		1	1	1	3	12	3	1	1	134	0	1	1	1	0	0	1	0		0		past, lsd, cbpp, ex par, tryps	past	ex par, ccd, cnts, tryps, poisining	ex par	past, pox, mangemiet, faschiola, ppr	past	past, pox, mangemite, faschiola, ppr	past	1	earosal and contact with skin of sick animals
17	17	1	6	47	1	36	6	1	1	1	1	1	1	2	dry and rainy seasons	1	3	1	threate of disease condition	1	1	1	3	3	3	3	13	1234	0	0	1	0	0	0	2	0		0		ex par, lsd, past	ex par	crdc, tryps, tick infestation, wound	crdc	past, pox, mangemite, ppr	past	past, pox, mangemite, ppr	past	2
18	18	1	6	47	2	31	4	2	1	1	1	1	1	1	rainy season	1	3	0		1	1	1	3	3	3	3	13	1234	0	0	1	0	0	0	2	0		0		past, cbpp, ex par, lsd	past	past, tryps, crdc, ex par, cnts	past	past, mangemite, faschiola, pox, foot root	past	past, mangemite, faschiola, orf, pox	past	1	drinking of raw milk
19	19	1	6	46	1	24	4	2	0	1	1	0	2	0						1	1	1		3		3	123	1234	0		1		0	0	0	0		0						faschiola, tick infestation, mangemite, pox, past	faschiola	faschiola, tick infestation, mangemite, pox, past	faschiola	2
20	20	1	6	46	2	44	7	1	1	1	1	1	1	2	dry season	1	5	0		1	1	1	3	3	3	1	1	1234	0	1	1	1	0	0	0	0		0		past, tick infestaion, lsd, tryps, cbpp	past	tick infestation, tryps, tbd, cnts, crdc	tick infestation	pox, mangemite, tick infestation, past, orf	pox	pox, mangemite, tick infestation, past, orf	pox	1	contact with discharge of sick animals
21	21	1	6	46	1	23	4	2	0	1	1	0	2	0						1	1	1		3		3	123	1234	0		1		0	0	0	0		0						mangemite, pox, ppr, faschiola, past	mangemite	mangemite, pox, ppr, fachiola, past	mangemite	2
22	22	1	6	46	1	49	8	1	1	1	1	1	1	2	dry season	1	5	0		1	1	1	3	3	3	1	1	1234	0	1	1	1	0	0	1	0		0		lsd, tryps, black leg, past	lsd	tick infestation, tbd, crdc, tryps	tick infestation	ppr, pox, past, ex par, inet par	ppr	ppr, pox, past, ex par, inte par	ppr	1	earosal transmision
23	23	1	6	44	2	46	8	1	1	1	1	1	1	2	dry season	1	4	0		1	1	1	3	3	3	1	1	1234	0	1	1	1	0	0	1	0		0		ex par, tryps, black leg, cbpp, lsd	ex par	ex par, tbd, tryps, crdc, cnts	ex par	ppr, pox, mangemite, tick infestation, past	ppr	ppr, pox, mangemite, tick infestation, past	ppr	2
24	24	1	6	44	2	33	5	1	1	1	1	1	1	1	rainy and dry seasons	1	2	0		1	1	1	3	3	3	1	123	1234	0	0	1	0	0	0	2	0		0		ex par, past, lsd	ex par	ex par, tryps, past, crdc, pox	ex par	past, ppr, pox, ccpp, orf	past	past, ppr, pox, orf, mangemite	past	2
25	25	1	6	44	1	23	4	2	0	1	1	0	1	0						1	1	1		3		3	123	1234	0		1	0	0	0	0	0		0						pox, past, ex par, ppr, orf	pox	pox, past, ex par, ppr, orf	pox	2
26	26	1	6	44	2	56	10	1	1	1	1	1	1	2	dry and rainy season	1	5	0		1	1	1	3	1	3	1	1	124	0	1	1	1	0	0	0	0		0		lsd, past, ex par, fmd, tryps	lsd	tryps, ex par, tbd, cnts, pox	tryps	pox, past, mangemite, tick infestation, ppr	pox	pox, past, mangemite, tick infestation, ppr	pox	1	contact with discharge of infected animals
27	27	1	6	44	1	29	5	2	1	1	1	1	1	1	rainy season	1	3	0		1	1	1	3	3	3	3	13	1234	0	0	1	0	0	0	0	0		0		lsd, past, tick infestation, cbpp	lsd	ex par, tryps, tbd, cnts	ex par	past, orf, pox, ccpp, ppr	past	past, orf, pox, ccpp, ppr	past	2
28	28	1	6	42	2	41	7	1	1	1	1	1	1	2	dry season	1	4	0		1	1	1	3	3	3	1	13	1234	0	1	1	1	0	0	0	0		0		lsd, mangemite, tick infestation, past, cbpp	lsd	tick infestation, cnts, ccd, tryps, past	tick infestation	pox, ppr, orf, foot root, ccpp	pox	pox, ppr, orf, foot root, ccpp	pox	1	drinking of milk from sick animals
29	29	1	6	42	2	64	12	1	1	1	1	1	1	2	dry and rainy seasons	0	5	0		1	1	1	3	3	3	1	1	134	0	1	1	1	0	0	0	0		0		tick infestation, tryps, past, lsd, tbd	tick infestation	tick infestation, tryps, ccd, cnts, crdc	tick infestation	mangemite, tick infestation, past, pox, orf	mangemite	mangemite, tick infestation, past, pox, orf	mangemite	1	earosal and contact with discharge
30	30	1	6	42	2	48	8	1	1	1	1	1	1	2	dry and rainy seasons	1	5	0		1	1	1	3	3	3	1	1	1234	0	1	1	1	0	0	0	0		0		past, mangemite, tick infestation, parafilaria, lsd	past	tick infestation, ccd, tryps, tbd, past	tick infestation	ex par, pox, past, ppr, ccpp	ex par	ex par, pox, past, ppr, ccpp	ex par	1	drinking of milk from sick animals
31	31	1	6	42	2	52	9	1	1	1	1	1	1	2	dry and rainy seasons	1	4	0		1	1	1	3	3	3	1	13	124	0	1	1	1	0	0	1	0		0		ex par, cbpp, past, lsd, black leg	ex par	tick infestation, tryps, ccd, tbd, crdc	tick infestation	tick infestation, magemite, past, ppr, pox	tick infestaion	tick infestation, magemite, past, ppr, pox	tick infestation	1	contact with dischrge and bitting by animals
32	32	1	6	45	1	26	4	1	1	1	1	1	1	1	dry season	1	3	1		1	1	1	3	3	3	3	13	1234	0	0	0	0	0	0	0	0		0				tick infestation	tick infestation	pox, past, ex par	pox	pox, past, ex par	pox	2
33	33	1	6	45	1	21	3	2	0	1	1	0	1	0						1	1	1		3		3	123	1234	0	0	0	0	0	0	0	0		0						mangemite, faschiola	mangemite	mangemite, faschiola	mangemite	2
34	34	1	6	45	2	42	6	1	1	1	1	1	1	1	dry season	1	4	0		1	1	1	3	12	3	1	13	1234	0	1	1	1	0	0	0	0		0		tick infestation, lsd, parafilariosis, past	tick infestation	tick infestation, cnts, ccd, crdc, pox	tick infestation	pox, past, tick infestation, ppr, footroot	pox	pox, past, tick infestation, ppr, footroot	tick infestation	1	contact with meat nad dicharge of sick animals
35	35	1	6	45	2	36	6	1	1	1	1	1	2	1	dry season	1	4	0		1	1	1	3	3	3	1	13	1234	0	1	1	1	0	0	1	0		0		tick infestation, past, lsd, tbd	tick infestation	cnts, pox, crdc, tryps, tbd	tick infestation	past, mangemite, faschiola, pox, orf	past	past, mangemite, faschola, pox, orf	past	1	earosal transmision
36	36	1	6	43	2	33	5	1	1	1	1	1	2	0						1	1	1	3	3	3	1	13	1234	0	0	1	0	0	0	0	0		0		tick infestation, past, tryps, lsd	tick infestation	tick infestation, crsc, tryps, tb d	tick infestion	past, mangemite, ccpp, inte par, pox	past	past, mangemite, ccpp, ente par pox	past	2
37	37	1	6	43	2	49	9	1	1	1	1	1	1	2	dry seasn and rainy season	1	4	0		1	1	1	3	3	3	1	1	1234	0	1	1	1	0	0	2	0		0		ticjk infestation, past, lsd, cbpp,. Balck leg	tick infestation	ccd, tick infestation, tryps, crdc, tb	ccd	pox, past, ppr, ccpp, ex par	pox	plox, past, ppr, ccpp, ex par	pox	1	earosal transmision and drinking of raw milk
38	38	1	6	43	1	20	4	2	0	1	1	0	2	0						1	1	1		3		1	123	1234	0		1	0	0	0	0	0		0						mangemite, faschiola pox, ccpp	mangemite	mangemite, faschiola, pox	mangemite	2
39	39	1	6	43	2	61	11	1	1	1	1	1	1	2	dray and rainy season	0	5	0		1	1	1	3	3	3	1	1	134	0	1	1	1	0	0	1	0		0		cbpp, tick infestaion, past, tbd, tryps	cbpp	tick infestaion, ccd, cnts, crdc, pox	tick infestation	ex par, past, ccpp, pox, orf	ex par	ex par, pastr, ccpp, pox, orf	ex par	1	bitting, cotact with discharge
40	40	1	6	41	1	29	5	1	1	1	1	1	1	1	dry season	1	3	0		1	1	1	3	3	3	3	13	1234	0	0	1	0	0	0	0	0		0		cbpp, lsd, past, tick infestation, black leg	cbpp	tick infestation, cnts, tryps, wound	tick infestation	past, mangemite, pox, ppr, orf	past	past, mangemite, pox, ppr, orf	past	2
41	41	1	6	41	2	46	7	1	1	1	1	1	1	2	rainy and dry season	1	4	0		1	1	1	3	3	3	1	1	134	0	1	1	1	0	0	2	0		0		cbpp, lsd, tick infestation, tryps, past	cbpp	crdc, tick infestation, tbd, tryps, ccd	crdc	past, pox, orf, mangemite, ccpp	past	past, pox, orf, mangemite, ccpp	past	1	drinking of milk of infected animals
42	42	1	6	41	1	23	4	1	0	1	1	0	2	0						1	1	1		3		3	13	1234	0		1		0	0	0	0		0						pox,	pox	pox	pox	2
43	43	1	6	41	1	25	4	2	0	1	1	0	2	0		0				1	1	1		3		3	123	1234	0		0		0	0	0	0		0						past, pox	past	past, pox	past	2
44	44	1	5	32	2	43	6	1	1	1	1	1	1	2	dry season	1	5	0		1	1	1	3	12	3	1	1	1234	0	1	1	1	0	0	1	0		0		ex par, int par, cbpp, past, anthrax	ex par	ex par, tryps, cnts, crdc, past	ex par	ex par, past, pox, orf, footroot	ex par	ex par, past, pox, orf, footroot	ex par	1	earoal transmision
45	45	1	5	32	2	51	8	1	1	1	1	1	1	2	dry season	0	5	0		1	1	1	3	3	3	1	1	134	0	1	1	1	0	0	1	0		0		tick infestation, parafilaria, mangemite, int par, cbpp	tick infestation	tick infestation, crdc, mangemite, ccd, tryps	tick infestation	past, mangemite, pox, footroot, orf	past	past, mangemite, pox, footroot, orf	past	1	contact, eating of raw meat and earosal
46	46	1	5	32	1	39	7	1	1	1	1	1	1	2	dry season	1	3	0		1	1	1	3	3	3	3	13	1234	0	0	1	0	0	0	1	0		0		past, mangemite, tick infestation, cbpp, lsd	past	tick infestation, tryps, pox	tick infestation	past, pox, mangemite, tick infestation, ccpp	past	past, pox, mangemite, tick infestation, ccpp	past	1	drinking of milk from sick animals
47	47	1	5	32	1	21	4	1	1	1	1	1	1	1	dry season	1	3	0		1	1	1	3	3	3	3	123	1234	0	0	1	0	0	0	2	0		0		tick infestation, lsd, past	tick infestaton	tick infestation, mangemite	tick infestation	pox, past, orf	pox	pox, past, orf	pox	2
48	48	1	5	33	2	36	5	1	1	1	1	1	1	2	dry season	1	4	0		1	1	1	3	3	3	1	13	1234	0	1	1	1	0	0	2	0		0		cbpp, tick infestation, tryps, tbd, past	cbpp	ex par, past, crdc, pox, cnts	ex par	past, pox, faschiola, ccpp, orf	past	past, pox, faschiola, ccpp, orf	past	1	drinking of milk from sick animals
49	49	1	5	33	2	29	4	1	0	1	1	0	2	0						1	1	1		3		3	123	1234	0		1		0	0	1	0		0						pox, past, ccpp, footroot, orf	pox	pox, past, ccpp, footroot, orf	pox	2
50	50	1	5	33	2	53	9	1	1	1	1	1	1	2	dry period	1	4	0		1	1	1	3	12	3	1	1	134	0	1	1	1	0	0	0	0		0		tick infestation, mangemite, cbpp, past, tryps	tick infestation	ex par, crdc, ccd, cnts, tryps	ex par	ex par, pox, past, ccpp, orf	ex par	ex par, pox, past, ccpp, orf	ex par	1	contact with discharge of sick animals
51	51	1	5	33	2	31	5	2	0	1	1	0	2	0						1	1	1		3		3	13	1234	0		0		0	0	0	0		0						pox, past, ppr, faschiola, tick infestation	pox	pox, past, ppr, faschiola, tick infestation	pox	2
52	52	1	5	37	1	19	3	2	0	1	1	0	2	0						1	1	1		3		3	13	1234	0		1		0	0	0	0		0						tick infestation, pox	tick infestation	tick infestation, pox	tick infestaion	2
53	53	1	5	37	1	23	4	2	0	1	1	0	2	0		0				1	1	1		3		3	13	1234	0	0	1	0	0	0	0	0		0						pox, orf, tick infestation, faschiola, ppr	pox	pox, orf, tick infestation, faschiola, ppr	pox	2
54	54	1	5	37	2	48	9	1	1	1	1	1	1	2	dry season	1	4	0		1	1	1	3	3	3	1	123	1234	0	1	1	1	0	0	1	0		0		lsd, cbpp, past, tick infestation, tryps	lsd	tick infestation, ccd, tryps, crdc, tbd	tick infestation	pox, orf, past, tick infestation, ccpp	pox	pox, orf, past, tick infestation, ccpp	pox	1	drinking of milk from sick animals, contact with dead animal's discharge
55	55	1	5	37	2	49	8	1	1	1	1	1	1	2	dry season	1	4	0		1	1	1	3	3	3	1	1	134	0	1	1	1	0	0	1	0		0		lsd, cbpp, past, tick infestation, tryps	lsd	tick infestation, cnts, ccd, cdrc, past	tick infestatiion	tick infestation, past, pox, ppr, orf	tick infestation	tick infestation, past, pox, ppr, orf	tick infestation	1	contact with discharge of sick animals
56	56	1	5	40	2	25	6	1	1	1	1	1	2	2	summer	1	4	0		1	1	1	3	3	3	1	1	1234	0	1	1	1	0	0	2	0		0		cbpp, fmd, tb	cbpp	pox, crdc, ex par, tryps	pox	ppr, pox, fmd, past	ppr	ppr, pox, fmd, past	ppr	1	drinking of milk from sick animals
57	57	1	5	40	1	27	4	1	1	1	1	1	2	2	dry season	1	3	0		1	1	1	3	3	3	1	13	1234	0	0	1	0	0	0	2	0		0		past, lsd, tick infestation, cbpp, black leg	past	past, tick infestation, cnts, wound	past	pox, tick infestation, faschiola, past, ppr	pox	pox, tick infestation, faschiola, past, ppr	pox	2
58	58	1	5	40	2	33	6	1	1	1	1	1	1	2	dry season	1	4	0		1	1	1	3	3	3	1	13	1234	0	0	1	0	0	0	1	0		0		past, tick inesation, lsd, cbpp	past	tick infesation, cnts, pox, mangemite, crdc	tick infestation	pox, tick infestation, past, ccpp, orf	pox	pox, tick infestation, past, ccpp, orf	pox	2
59	59	1	5	40	2	35	7	1	1	1	1	1	2	2	summer	1	3	0		1	1	1	1	1	1	1	1	1234	0	1	1	1	0	0	2	0		1	1	cbpp, fmd, tb, past, ex par	cbpp	tryps, ex par, crdc, pox, mangemite tryps	tryps	pox, ppr, past, fmd, footroot	pox	pox, ppr, past, fmd, footroot	pox	1	by eating and drnking of raw meat and milk
60	60	1	5	36	1	23	4	2	0	1	1	0	2	0						1	1	1		3		3	123	1234	0	0	1	0	0	0	0	0		0						tick infestation, faschila, ccpp, pox, ppr	tick infestation	tick infestation, faschila, ccpp, pox, ppr	tick infestation	2
61	61	1	5	36	2	31	5	2	1	1	1	1	1	2	dry season	1	3	0		1	1	1	3	3	3	3	13	1234	0	1	1	1	0	0	1	0		0		ex par, lsd, past, black leg, cbpp	ex par	ex par, tbd, tryps, pox, past	ex par	ex par, past, pox, orf, footrooot	ex par	ex par, past, pox, orf, footrooot	ex par	2
62	62	1	5	36	2	50	7	1	1	1	1	1	2	2	summer	1	4	0		1	1	1	1	1	1	1	1	1234	0	1	1	1	0	0	0	0		1	1	cbpp, fmd, tb, lsd, ex par	cbpp	pox, tryps, past, crdc, mangemite	pox	pox, ppr, past, fmd, ccpp	pox	pox, ppr, past, fmd, ccpp	pox	1	consumption of sick animals product
63	63	1	5	36	2	41	7	1	1	1	1	1	1	2	dry season	1	3	0		1	1	1	3	3	3	1	1	134	0	1	1	1	0	0	1	0		0		past, lsd, tick infestation, cbpp, black leg	past	tick infestation, crdc, cnts, ccd, pox	tick infestation	past, ex par, pox, orf, ccpp	past	past, ex par, pox, orf, faschiola	past	1	contact with discharge
64	64	1	5	35	2	30	6	1	1	1	1	1	2	2	summer	1	4	0		1	1	1	1	1	1	1	1	1234	0	1	1	1	0	0	0	0		1	1	cbpp, fmd, past, tb, tryps	cbpp	pox, past, tryps, crdc, tbd	pox	ppr, pox, past, fmd, ccpp	ppr	ppr, pox, past, fmd, ccpp	ppr	1	by consumption raw milk and meat
65	65	1	5	35	2	45	9	1	1	1	1	1	2	2	summer	1	4	0		1	1	1	1	3	1	1	1	1234	0	1	1	1	0	0	2	0		0		cbpp, tb, fmd, lsd, past	cbpp	pox, ex par, tryps, crdc, past	pox	ppr, fmd, pox, past, orf	ppr	ppr, fmd, pox, past, orf	ppr	1	consumption of meat and milk from sick animals
66	66	1	5	35	1	34	5	1	1	1	1	1	1	2	rainy season	1	3	0		1	1	1	3	3	3	1	13	1234	0	0	0	0	0	0	0	0		0		ex par, cbpp, past, black leg, tb	ex par	ex par, tbd, crdc, cnts, pox	ex par	pox, ppr, past, ccpp, orf	pox	pox, ppr, past, ccpp, orf	pox	1	drinking of raw milk
67	67	1	5	35	2	50	6	1	1	1	1	1	2	1	dry season	1	3	0		1	1	1	3	3	3	3	123	1234	0	1	1	1	0	0	0	0		0		ex par, past, lsd, in par, tbd	ex par	ex par, pox, tryps, tbd, ccd	ex par	ex par, past, pox, ccpp, orf	ex par	ex par, past, pox, ccpp, orf	ex par	0
68	68	1	5	35	2	24	4	2	1	1	1	1	2	2	dry season	1	4	0		1	1	1	3	12	3	3	13	1234	0	1	1	1	0	0	0	0		0		tick infestation, tryps, tbd, past, cbpp	tick infestation	tryps, tick infestation, wound, mangemite	tryps	past, mangemite, pox, tick infestation, ccpp	past	past, tick infestation, mangemite, pox, orf	past	2
69	69	1	5	35	2	48	7	1	1	1	1	1	1	2	dry season	1	5	0		1	1	1	3	3	3	1	1	134	0	1	1	1	0	0	1	0		0		lsd, past, fmd, tick infestation, tryps	lsd	tick infestation, tryps, tbd, crdc, pox	tick infesfation	pox, ex par	pox	pox, ex par	pox	1	earosal transmision and contact with sick animals
70	70	1	5	39	2	45	10	1	1	1	1	1	2	2	summer	1	3	0	1	1	1	1	3	3	3	1	1	1234	0	1	1	1	1	1	1	1	cooked	0		cbpp, fmd, anthrax, past, ex par	cbpp	crdc, pox, tbd, tick infestation, mangemite	crdc	ccpp, past, pox, faschiola, ppr	ccpp	ccpp, past, pox, faschiola, ppr	ccpp	1	consumotion of milk from sick animals
71	71	1	5	39	2	56	11	1	1	1	1	1	1	2	dry and rainy season	0	5	0		1	1	1	3	12	3	1	1	134	0	1	1	1	0	0	1	0		0		tick infestaion, past, lsd, cbpp, black leg	tick infestation, ccd, past, crdc, pox	tick infestation, ccd, past, crdc, pox	tick infestation	pox, past, mangemite, ccpp, orf	pox	pox, pasty, orf, mangemite, footroot	pox	1	drniking of milk from sick animals
72	72	1	5	39	1	51	8	1	1	1	1	1	1	2	dry and rainy seasons	1	5	0		1	1	1	3	3	3	1	1	1234	0	1	1	1	0	0	0	0		0		lsd, ex par, tbd, cbpp, anthrax	lsd	tick infestation, tryps, mangemite, pox, crdc	tick infestation	past, pox, mangemite, ppr, orf	past	past, pox, mangemite, ppr, orf	past	1	drinking of milk from sick animals
73	73	1	5	39	1	30	6	1	0	1	1	0	2	0		0				1	1	1		3		3	123	1234	0	0	0	0	0	0	0	0		0						pox, tick infestation, mangemite, past, orf	pox	pox, tick infestation, mangemite, past, orf	pox	2
74	74	1	5	39	1	26	4	2	0	1	1	0	2	0		0				1	1	1		3		3	123	1234	0	0	0	0	0	0	0	0		0						tick infestation, pox, ppr, past, ccpp	tick infestation	tick infestation, pox, ppr, past, ccpp	tick infestation	2
75	75	1	5	39	2	61	10	1	1	1	1	1	2	2	rainy season	1	5	0		1	1	1	12	12	12	1	1	134	0	1	1	1	0	0	0	0		0		ex par, past, tbd, lsd, anthrax	ex par	ex par, past, tbd, pox, crdc	ex par	ex par, ppr, pox, ccpp, orf	ex par	ex par, ppr, pox, faschiola, orf	ex par	1	drinking of raw milk,earosal transmision, contact with any dicharge of sick animals
76	76	1	5	38	2	65	13	1	1	1	1	1	1	2	summer	1	4	0		1	1	1	1	1	1	1	1	1234	0	1	1	1	0	2	0	0		1	1	cbpp, fmd, lsd, tb, past	cbpp	tryps, pox, ex par, crdc, past	tryps	ppr, pox, fmd, past, ex par	ppr	ppr, pox, fmd, past, ex par	ppr	1	consumption meat and drinking of milk from sick animals
77	77	1	5	38	2	45	7	1	1	1	1	1	2	2	rainy season	1	6	0		1	1	1	3	3	3	1	13	1234	0	0	1	0	0	0	0	0		0		ex par, lsd, past, cbpp, black leg	ex par	ex par, past, crdc, tbd, pox	ex par	ex par, past, ppr, pox, ccpp	ex par	ex par, past, ppr, pox, orf	ex par	1	earosal transmision, drinking of raw milk
78	78	1	5	38	2	30	5	2	1	1	1	1	2	2	dry and rainy season	1	4	0		1	1	1	3	3	3	1	1	1234	0	1	1	1	0	0	2	0		0		cbpp, tb, fmd, lsd, past	cbpp	pox, ex par, tryps, crdc, ccd	pox	ppr, pox, fmd, past, ex par	ppr	ppr, pox, fmd, past, ex par	ppr	1	by consumtion of meat and milk from sick animals
79	79	1	5	38	1	35	7	1	1	1	1	1	2	2	summer	1	3	0		1	1	1	3	3	1	1	1	1234	0	1	1	1	0	0	0	0		1	1	cbpp, lsd, fmd, tb, past	cbpp	tryps, tick infestation, pox, tbd, past	tryps	ppr, fmd, pox, past, ccpp	ppr	ppr, fmd, pox, past, ccpp	ppr	2
80	80	1	5	38	2	40	6	1	1	1	1	1	2	2	summer	1	3	0		1	1	1	3	3	3	1	1	1234	0	1	1	1	0	0	0	0		1	1	cbpp, fmd, tb, lsd, ex par	cbpp	past, pox, tryps, tick infestation, tbd	past	ppr, pox, fmd, past, tick inefsation	ppr	ppr, pox, fmd, past, tick inefsation	ppr	2
81	81	1	5	38	2	55	8	1	1	1	1	1	2	2	summer	1	3	0		1	1	1	1	1	1	1	1	1234	0	1	1	1	0	0	0	0		1	1	cbpp, tb, fmd, lsd, past	cbpp	pox, ex par, tryps, past, ccd	pox	ppr, pox, fmd, past, orf	ppr	ppr, pox, fmd, past, orf	ppr	1	by consumtion of sick animals product
82	82	1	5	34	2	43	6	1	1	1	1	1	1	2	rainy season	1	5	0		1	1	1	1	1	1	1	12	1234	0	1	1	1	0	0	1	0		0		past, parafilaria, ex par,tbd, lsd	past	tryps, tbd, pox, ex par, crdc	tryps	ex par, ppr, pox, ccpp, orf	ex par	ex par, ppr, pox, ccpp, orf	ex par	1	by contact with sick animals and drkinikng of raw milk
83	83	1	5	34	2	20	2	2	1	1	1	1	1	2	summer	1	4	0		1	1	1	1	1	1	1	1	1234	0	1	1	1	0	0	1	0		0		faschiola, brucella, tbd, anthrax, cbpp	faschiola			tick infestaion, ccpp, past	tick infestaion	tick infestaion, ccpp, past	tick infestaion	1	by contact
84	84	1	5	34	1	40	8	1	1	1	1	1	2	2	summer	1	4	0		1	1	1	1	3	1	1	1	1234	0	1	1	1	0	0	0	0		0		fmd, cbpp, past, tb, ex par	fmd	pox, tryps, crdc, ex par	pox	ppr. Past, fmd, pox, ex par	ppr	ppr. Past, fmd, pox, ex par	ppr	1	drinking of milk from sick animals
85	85	1	5	34	2	40	6	1	1	1	1	1	2	2	summer	1	4	0		1	1	1	1	1	1	1	1	1234	0	1	1	1	0	0	0	0		1	1	cbpp, fmd, lsd, tb, past	cbpp	pox, ex par, tryps, crdc, past	pox	ppr, fmd, past, pox, ex par	ppr	ppr, fmd, past, pox, ex par	ppr	1	by consumtion of sick animals product
86	86	1	5	34	1	20	4	1	1	1	1	1	2	2	summer	1	3	0		1	1	1	3	3	3	1	1	1234	0	1	1	1	0	0	0	0		0		cbpp, lsd, tb, fmd, past	cbpp	tryps, crdc, ex par, ccd	tryps	ppr, past, pox, fmd, ccpp	ppr	ppr, past, pox, fmd, ccpp	ppr	1	drinking of milk from sick animals
87	87	1	2	13	2	28	4	2	0	1	1	0	2	0		0				1	1	1		3		1	123	1234	0		1		0	0	1	0		0						past, pox, ppr, mangemite, tick infestation	past	past, pox, ppr, tick infestation, orf	past	2
88	88	1	2	13	1	19	3	2	0	1	1	0	2	0		0				1	1	1		3		3	123	1234	0		0		0	0	0	0		0						tick infestation, pox, past, orf, ppr	tick infestation	tick infestation, pox, past, orf, ppr	tick infestation	2
89	89	1	2	13	2	20	3	2	0	1	1	0	2	0						1	1	1		3		3	123	1234	0		1		0	0	0	0		0						tick infestaion, pox, past, faschiola, ppr	tick infestation	tick infestaion, pox, past, faschiola, ppr	tick infestation	2
90	90	1	2	13	1	22	4	2	0	1	1	0	2	0						1	1	1		3		3	123	1234	0		0		0	0	0	0		0						faschiola, mangemite, pox, past, tick infesation	faschiola	faschiola, mangemite, pox, past, tick infesation	faschiola	2
91	91	1	2	13	2	23	4	2	1	1	1	0	2	0						1	1	1	3	3		3	123	1234	0	0	1		0	0	0	0		0		tick infestation, past, lsd, mangemite, tbd	tick infestation			pox, past, faschiola, tick infestation, orf	pox	pox, past, faschiola, tick infestation, orf	orf	2
92	92	1	2	13	2	29	5	2	1	1	1	1	2	0						1	1	1	3	3	3	3	123	1234	0	0	1	0	0	0	0	0		0		tick infestation, past, lsd, cbpp, tbd	tick infestation			faschiola, mangemite, pox, past, ccpp	faschiola	faschiola, mangemite, pox, past, ccpp	faschiola	2
93	93	1	2	13	1	24	3	2	1	1	1	0	2	0						1	1	1	3	3		3	123	1234	0	0	0		0	0	0	0		0		lsd, ex par, past, cbpp, tryps	lsd			pox, past, faschiola, tick infestation, mangemite	pox	pox, past, faschiola, ex par, orf	pox	2
94	94	1	2	15	2	40	6	1	1	1	1	1	1	2	dry season	1	3	0		1	1	1	1	1	1	1	1	1234	0	1	1	1	0	0	2	0		0		fmd, cbpp, tb, lsd, ex par	fmd	tryps, pox, past, ex par, tbd	tryps	ppr, pox, past, fmd, ccpp	ppr	ppr, pox, past, fmd, ccpp	ppr	1	by consumtion of sick animals product
95	95	1	2	15	2	45	7	1	1	1	1	1	1	2	dry season	1	3	0		1	1	1	1	1	1	1	113	1234	0	1	1	1	0	0	0	0		0		cbpp, fmd, tb, lsd,	cbpp	pox, tryps, past, ex par, ccd	pox	ppr, pox, fmd, past, ex par	ppr	ppr, pox, fmd, past, ex par	ppr	1	from close contact with sick animals and by consumtion of sick animals product
96	96	1	2	15	2	35	5	1	1	1	1	1	1	2	dry season	1	3	0		1	1	1	3	3	3	1	12	1234	0	1	1	1	0	0	2	0		1	1	cbpp, fmd, tb, lsd, past	cbpp	pox, ex par, tryps, past, tbd	pox	pox, ppr, ccpp, fmd, past	pox	pox, ppr, ccpp, fmd, past	pox	1	by consumtion of sick animals product
97	97	1	2	15	1	30	5	1	1	1	1	1	1	2	dry season	1	4	0		1	1	1	1	1	1	1	1	1234	0	1	1	1	0	0	0	0		1	1	cbpp, past, lsd, tb, ex par	cbpp	tryps, pox, ex par, tbd, ccd	tryps	ppr, pox, past, fmd, ccpp	ppr	ppr, pox, past, fmd, ccpp	ppr	2
98	98	1	2	15	2	45	8	1	1	1	1	1	1	2	dry season	1	3	0		1	1	1	3	3	3	1	1	1234	0	1	1	1	0	0	0	0		0		cbpp, past, lsd, fmd, ex par	cbpp	pox, tryps, past, ex par, crdc	pox	pox, ppr, fmd, ccpp, past	pox	pox, ppr, fmd, ccpp, past	pox	1	by consumtion of sick animals product
99	99	1	2	15	2	35	7	1	1	1	1	1	1	2	dry season	1	3	0		1	1	1	1	1	1	1	1	1234	0	1	1	1	0	0	2	0		1	1	fmd, cbpp, lsd, past	fmd	pox, tryps, past	pox	ppr, pox, fmd, past, orf	ppr	ppr, pox, fmd, past, orf	ppr	1	by consumtion of sick animals product
100	100	1	2	15	2	55	6	1	1	1	1	1	1	2	dry season	1	3	0		1	1	1	1	1	1	1	1	1234	0	1	1	1	0	0	0	0		0		cbpp, fmd, lsd, tb, past	cbpp	pox, tryps, ex par, crdc, past	pox	pox, past, ppr, fmd, ccpp	pox	pox, past, ppr, fmd, ccpp	pox	1	contact with sick animals and consumptions of sick animals product
101	101	1	2	15	2	65	7	1	1	1	1	1	1	2	dry season	1	2	0		1	1	1	1	1	1	1	1	1234	0	1	1	1	0	0	0	0		0		cbpp, past, tb, lsd, ex par	cbpp	pox, tryps, past, crdc, ccd	pox	ppr, ccpp, pox, past, orf	ppr	ppr, ccpp, pox, past, orf	ppr	1	by consumtion of sick animals product
102	102	1	2	15	1	40	8	1	1	1	1	1	2	2	dry season	1	3	0		1	1	1	3	3	3	1	1	1234	0	1	1	1	0	0	0	0		0		tick infestation, past, cbpp, lsd, tryps	tick infesation	tick infestation, mangemite, tryps, tbd, past	tick infestation	mangemite, past, ppr, pox, tick infesation	mangemite	past, tick inefstation, faschiola, ppr, pox	past	1	by consumtion of sick animals product
103	103	1	2	15	2	45	7	1	1	1	1	1	1	2	dry season	1	3	0		1	1	1	1	1	1	1	1	1234	0	1	1	1	0	0	0	0		1	1	cbpp. Ex par, tb, lsd, past	cbpp	pox, crdc, tryps, ex par, ccd	pox	ppr, pox, ccpp, past ex par	ppr	ppr, pox, ccpp, past ex par	ppr	1	by consumtion of sick animals product
104	104	1	2	11	2	66	19	1	1	1	1	1	1	2	dry and rainy season	0	4	0		1	1	1	3	3	3	1	1	1234	0	1	1	1	0	0	2	0		0		tick infestation, cbpp, past, mangemite, tryps	tick infestation	tick infestation, past, ccd, tryps, crdc	tick infestation	pox, orf, mangemite, past tick infestation	pox	pox, orf, ex par, past, faschiola	pox	1	contact with discharge of sick animals
105	105	1	2	11	2	55	6	1	1	1	1	1	1	2	summer	1	3	0		1	1	1	1	1	1	1	13	1234	0	1	1	1	0	0	0	0		1	1	cbpp, ex par, tb, lsd, past	cbpp	pox, ex par, tryps, crdc, ccd	pox	pox, ppr, past, ccpp, fmd	pox	pox, ppr, past, ccpp, fmd	pox	1	by consumtion of sick animals product
106	106	1	2	11	2	46	8	1	1	1	1	1	2	2	dry and rainy season	1	2	0		1	1	1	3	3	3	1	13	1234	0	1	1	1	0	0	1	0		0		lsd, e xpar, past, cbpp, black leg	lsd	ex par, past, pox, crdc, cnts	ex par	pox, mangemite, faschiola, past, orf	pox	pox, mangemite, faschiola, past, orf	pox	1	by consumtion of sick animals product
107	107	1	2	11	2	30	4	2	1	1	1	1	2	2	summer	1	3	0		1	1	1	3	3	3	1	1	1234	0	1	1	1	0	0	0	0		0		cbpp, ex par, tb, lsd, past	cbpp	pox, tryps, crdc, tbd, mangemite	pox	ppr, pox, ccpp, past, orf	ppr	ppr, pox, ccpp, past, orf	ppr	1	by consumtion of sick animals product
108	108	1	2	11	2	45	6	1	1	1	1	1	1	2	summer	1	3	0		1	1	1	1	1	1	1	1	1234	0	1	1	1	0	0	2	0		0		cbpp, tb, fmd, lsd	cbpp	pox, tryps, ex par	pox	ppr, pox, fmd, past, ccpp	ppr	ppr, pox, fmd, past, ccpp	ppr	1	by consumtion of sick animals product
109	109	1	2	11	2	50	10	1	1	1	1	1	2	2	rainy season	1	2	0		1	1	1	3	1	3	1	1	1234	0	1	1	1	0	0	0	0		0		past, cbpp, tick infestaion, lsd, mangemite	past	crdc, past, tick infestation, mangemite, pox	crdc	ppr, mangemite, fasciola, pox, past	ppr	ppr, ex par, faschiola, pox, past	ppr	1	drnking of raw milk and dog bitting
110	110	1	2	11	2	40	6	1	1	1	1	1	1	2	summer	1	3	0		1	1	1	1	1	1	1	1	1234	0	1	1	1	0	0	0	0		1	1	cbpp, tb, fmd, lsd, past	cbpp	pox, ex par, tryps, past, crdc	pox	ppr, past, ex par, pox, ccpp	ppr	ppr, past, ex par, pox, ccpp	ppr	1	contact with sick animals and consumption of sick animals product
111	111	1	2	11	2	55	9	1	1	1	1	1	1	2	summer	1	3	0		1	1	1	1	1	1	1	1	1234	0	1	1	1	0	0	0	0		0		cbpp, past, tb, lsd, ex par	cbpp	pox, tryps, crdc, mangemite, tick infestation	pox	past, ppr, pox, fmd, ccpp	past	past, ppr, pox, fmd, ccpp	past	1	contact with sick animals and consumption of sick animals product
112	112	1	2	11	2	46	7	1	1	1	1	1	1	2	rainy season	1	3	0		1	1	1	3	1	3	1	13	1234	0	1	1	1	0	0	2	0		0		past, cbpp, lsd, ex par, int par	past	ex par, tick infestation, crdc, tryps, ccd	ex par	ppr, pox, past, faschiola. Mangemite	ppr	ppr, pox, past, faschiola. Ex par	ppr	1	bitting dog
113	113	1	2	12	2	40	6	1	1	1	1	1	1	2	summer	1	3	0		1	1	1	1	1	1	1	1	1234	0	1	1	1	0	0	0	0		0		cbpp, fmd, tb, lsd	cbpp	pox, tryps, ex par, past	pox	ccpp, ppr, fmd, past	ccpp	ccpp, ppr, fmd, past	ccpp	1	by consumtion of sick animals product
114	114	1	1	12	2	65	7	1	1	1	1	1	1	2	summer	1	4	0		1	1	1	1	1	1	1	1	1234	0	1	1	1	0	0	0	0		0		cbpp, fmd, lsd, tb, ex par	cbpp	pox, tryps, ex par. Past	pox	pox, ppr, fmd, ccpp	pox	pox, ppr, fmd, ccpp	pox	1	by consumtion of sick animals product
115	115	1	2	12	2	41	8	1	1	1	1	1	2	2	rainy season	1	3	0		1	1	1	3	3	3	1	1	134	0	1	1	1	0	0	2	0		0		tick infestation, past, lsd, parafillaria, tryps	tick infestation	tick infestation, tbd, tryps, past, ccd	tick infestation	past, mangemite, pox, orf, foot root	past	past, tick infestation, pox, orf, foot root	past	1	contact with sick animals and consumption of sick animals discharge
116	116	1	2	12	2	50	16	1	1	1	1	1	1	2	rainy season and dry season	0	5	1	grazing pasture in awsh park is not allowed	1	1	1	3	12	3	1	1	134	0	1	1	1	0	0	2	0		0		tick infestation, mangemite, cbpp, past, lsd	tick infestation	tick infestation, ccd, past, crdc, amngemite	tick infestation	past, pox, ex par, ccpp, orf	past	past, pox, ex par, ccpp, orf	past	1	by consumtion of sick animals product and bitting by dogs
117	117	1	2	12	1	40	6	1	1	1	1	1	1	2	summer	1	3	0		1	1	1	3	3	3	1	1	1234	0	1	1	1	0	0	0	0		1	1	cbpp, fmd, tb lsd	cbpp	tryps, tick infestation, pox	tryps	past, ppr, ccpp, fmd	past	past, ppr, ccpp, fmd	past	2
118	118	1	2	12	2	30	4	1	1	1	1	1	2	2	summer	1	3	0		1	1	1	1	1	1	1	1	1234	0	1	1	1	0	0	2	0		1	1	cbpp, lsd, tb, fmd	cbpp	tick infestation, pox, tryps	tick infestation	pox, ppr, fmd, ccpp, past	pox	pox, ppr, fmd, ccpp, past	pox	1	by consumtion of sick animals product
119	119	1	2	12	2	55	10	1	1	1	1	1	1	2	rainy season and dry season	0	5	1	grazing pasture in awsh park is not allowed	1	1	1	1	2	3	1	1	1234	0	1	1	1	0	0	2	0		0		tick infestation, past, lsd, cbpp, fmd	tick infestation	tick infestation, tryps, past, ccd, tbd	tick infestation	past, pox, orf, ccpp, mangemite	past	ex par, past, orf, pox, faschiola	ex par	1	contact with sick animals and consumption of sick animals discharge
120	120	1	2	12	2	43	6	1	1	1	1	1	2	2	summer	1	2	0		1	1	1	3	3	3	1	1	1234	0	1	1	1	0	0	0	0		1	1	cbpp, fmd, tryps, past, lsd	cbpp	pox, crdc, tryps, tick infestation, mangemite	pox	past, ppr, pox, ccpp, ex par	past	past, ppr, pox, ccpp, ex par	past	2
121	121	1	2	12	2	43	7	1	1	1	1	1	1	2	rainy season and dry season	1	3	0		1	1	1	3	3	3	1	13	1234	0	0	1	0	0	0	2	0		0		cbpp, past, lsd, tick infestatipn, mangemite	cbpp	past, tick infestation, tbd, tryps, ccd	past	pox, past, mangemite, orf, tick infestation	pox	pox, past, mangemite, orf, tick infestation	pox	1	by consumtion of sick animals product
122	122	1	2	14	2	46	8	1	1	1	1	1	1	2	rainy season and dry season	1	4	0		1	1	1	3	3	3	1	1	1234	0	1	1	1	0	0	0	0		0		tick infestation, cbpp, past, mangemite, fmd	tick infestation	ex par, tbd, tryps, ccd, pox	ex par	past, mangemite, pox, orf, ccpp	past	past, orf, ex par, pox, ccpp	past	2
123	123	1	2	14	2	38	8	1	1	1	1	1	1	2	rainy season and dry season	1	3	0		1	1	1	3	3	3	3	1	1234	0	1	1	1	0	0	1	0		0		ex par, past, cbpp, lsd, int par	ex par	ex par, crdc, past, tryps, ccd	ex par	mangemite, past, pox, ccpp, faschiola	mangemite	ex par, past, pox, ccpp, faschiola	ex par	2
124	124	1	2	14	2	41	7	1	1	1	1	1	1	2	rainy season and dry season	1	4	0		1	1	1	3	3	3	1	1	1234	0	1	1	1	0	0	0	0		0		tick infestation, past, lsd, cbpp	tick infestation	tick infestation, past, ccd, crdc, pox	tick infestation	past, mangemite, pox, orf, ccpp	past	past, fashciola, pox, tick infestation, orf	past	2
125	125	1	2	14	2	58	11	1	1	1	1	1	1	2	rainy season and dry season	1	3	1	grazing pasture in awsh park is not allowed	1	1	1	1	12	1	1	1	1234	0	1	1	1	0	0	1	0		0		ex par, past, lsd, tryps, fmd	ex par	tick infestation, ccd, past, tryps, mangemite	tick infestation	ex par, past, pox, ccpp, inte par	ex par	ex par, past, pox, ccpp, inte par	ex par	1	contact with sick animals discharge
126	126	1	2	14	2	60	8	1	1	1	1	1	1	2	summer	1	3	0		1	1	1	1	1	1	1	1	1234	0	1	1	1	0	0	0	0		0		cbpp, tb, fmd, lsd	cbpp	ex par, pox, tryps, past	ex par	ppr, fmd, past, ccpp, pox	ppr	ppr, fmd, past, ccpp, pox	ppr	1	by consumtion of sick animals product
127	127	1	2	14	1	45	7	1	1	1	1	1	1	2	summer	1	3	0		1	1	1	1	1	1	1	1	1234	0	1	1	1	0	0	0	0		1	1	cbpp, fmd, lsd, tb	cbpp	tryps, past, pox	tryps	pox, ppr, past, fmd	pox	pox, ppr, past, fmd	pox	2
128	128	1	2	14	2	36	5	1	1	1	1	1	2	1	rainy season and dry season	1	3	0		1	1	1	3	1	3	1	1	1234	0	1	1	1	0	0	2	0		0		ex par, lsd, past, parafilaria, fmd	ex par	ex par, crdc, past, pox, wound	ex par	pox, past, tick infestation, mangenmite, orf	pox	pox, past, ex par, orf, foot root	pox	1	earosal transmision from sick animals
129	129	1	1	2	1	24	4	2	0	1	1	0	2	0						1	1	1		3		3	123	1234	0	0	1	0	0	0	0	0		0						orf, past, pox, foot root, faschiola	orf	orf, past, pox, foot root, faschiola	orf	2
130	130	1	1	2	1	30	4	2	1	1	1	1	1	1	rainy season	1	2	1	grazing pasture in awsh park is not allowed	1	1	1	3	3	3	1	13	1234	0	1	1	1	0	0	0	0		0		tick infestation, past, lsd,	tick infestation	tryps, crdc, tick infestation	tryps	pox, ppr, past, ccpp, orf	pox	pox, ppr, past, ccpp, orf	pox	1	dk
131	131	1	1	2	2	40	6	1	1	1	1	1	1	2	rainy season and dry season	1	2	1	grazing pasture in awsh park is not allowed	1	1	1	1	1	3	1	1	134	0	1	1	1	0	0	0	0		0		tick infestation, past, anthrax, fmd, tryps	tick infestation	tick infestation, pox, mangemite, crdc, tryps	tick infestation	past, pox, mangemite, ppr, orf	past	past, pox, mangemite, ppr, orf	past	1	contact with discharge of sick animals and bitting by animals
132	132	1	1	2	2	50	10	1	1	1	1	1	1	1	rainy season	1	2	1	grazing pasture in awsh park is not allowed	1	1	1	3	3	3	1	1	134	0	1	1	1	0	0	2	0		0		anthrax, past, tick infestation, lsd, cbpp	anthrax	ex par, crdc, ccd, past, int par	ex par	faschiola, pox, past, ppr,orf	faschiola	faschiola, pox, past, ppr,orf	faschiola	1	contact with discharge of sick animals and bitting by animals
133	133	1	1	2	2	48	8	1	1	1	1	1	1	2	rainy season	1	3	0		1	1	1	3	3	3	1	1	1234	0	1	1	1	0	0	0	0		0		ex par, cbpp, past, lsd, anthrax	ex par	ex par, ccd, tbd, tryps, pox	ex par	past, pox, ex par, ppr, ccpp	past	past, pox, orf, ex par, ppr	past	1	drinking of milk from sick animals
134	134	1	1	9	2	49	9	1	1	1	1	1	2	1	rainy season	1	2	0		1	1	1	3	3	3	1	1	134	0	1	1	1	0	0	2	0		0		cbpp, lsd, past, tick infestation, mangemite	cbpp	mangemite, tick infestation, cnts, ccd, tbd	mangemite	pox, past, ppr, ccpp, faschiola	pox	pox, past, ppr, ccpp, faschiola	pox	1	drinking of milk from sick animals
135	135	1	1	9	2	43	6	1	1	1	1	1	2	1	rainy season	1	2	0		1	1	1	3	3	3	1	13	1234	0	0	1	0	0	0	2	0		0		lsd, cbpp, tick infestation, mangemite, past	lsd	tryps, ccd, tbd, crdc, mangemite	tryps	pox, past, mangemite, ppr, ccpp	pox	pox, orf, past, tick infestation, ppr	pox	1	drinking of raw milk
136	136	1	1	9	1	21	3	1	1	1	1	1	2	0		0				1	1	1	3	3	3	3	13	1234	0	0	0	0	0	0	0	0		0		past, tick infestation	past			mangemite, tick infestation, past, faschiola, pox	mangemite	mangemite, tick infestation, past, faschiola, pox	mangemite	2
137	137	1	1	9	1	27	4	2	0	1	1	0	2	0		0		1	grazing pasture in awsh park is not allowed	1	1	1		3		3	123	1234	0	0	0	0	0	0	0	0		0						pox, mangemite, orf, ppr, past	pox	pox, mangemite, orf, ppr, past	pox	2
138	138	1	1	9	2	26	4	1	1	1	1	0	2	0		0		1	grazing pasture in awsh park is not allowed	1	1	1	3	3		3	13	1234	0	0	1	0	0	0	0	0		0		lsd, tick infestation, tbd, past, mangemite	lsd			pox, past, faschiola, orf, foot root	pox	pox, past, faschiola, orf, foot root	pox	2
139	139	1	1	5	2	30	4	2	1	1	1	1	2	2	summer	1	4	0		1	1	1	3	13	3	1	1	1234	0	1	1	1	0	0	2	0		0		cbpp, lsd, fmd, tb	cbpp	pox, tryps, past	pox	ppr, pox, fmd, past	ppr	ppr, pox, fmd, past	ppr	1	drinking of milk from sick animals
140	140	1	1	5	1	35	6	1	1	1	1	1	2	2	summer	1	3	0		1	1	1	3	1	1	1	1	1234	0	1	1	1	0	0	0	0		0		cbpp, fmd, lsd, tb	cbpp	pox, past, ex par, tryps	pox	pox, ppr, fmd, past, ccpp	pox	pox, ppr, fmd, past, ccpp	pox	1	by consumtion of sick animals product
141	141	1	1	5	2	45	6	1	1	1	1	1	1	2	summer	1	3	0		1	1	1	1	1	1	1	1	1234	0	1	1	1	0	0	2	0		0		fmd, past, cbpp, tb, ex par	fmd	pox, tryps, crdc, past, tbd	pox	ppr, pox, past, ex par, ccpp	ppr	ppr, pox, past, ex par, ccpp	ppr	1	by consumtion of sick animals product
142	142	1	1	5	2	60	12	1	1	1	1	1	1	2	rainy season and dry season	0	4	0		1	1	1	3	3	3	1	1	1234	0	1	1	1	0	0	1	0		0		tick infestation, past, cbpp, lsd, anthrax	tick infestation	ccd, tick infestation, mangemite, tryps, tbd	ccd	past, pox, orf, mangemite, faschiola	past	past, pox, orf, mangemite, faschiola	past	1	contact with discharge of sick animals and bitting by animals and by bitting dogs
143	143	1	1	6	2	32	5	1	1	1	1	1	2	2	summer	1	3	0		1	1	1	1	3	3	1	1	1234	0	1	1	1	0	0	0	0		0		cbpp, tb, ex par, lsd, past	cbpp	pox, crdc, ex par, tryps, mangemite	pox	pox, ppr, ex par, past, orf	pox	pox, ppr, ex par, past, orf	pox	1	contact with sick animals discharge
144	144	1	1	6	2	40	6	1	1	1	1	1	2	2	summer	1	3	0		1	1	1	1	3	1	1	1	1234	0	1	1	1	0	0	0	0		1	1	cbpp, tb, ex par, lsd, past	cbpp	pox, past, tryps, ex par, crdc	pox	ppr, pox, ex par, past, ccpp	ppr	ppr, pox, ex par, past, ccpp	ppr	1	by consumtion of sick animals product
146	145	1	1	6	1	50	6	1	1	1	1	1	2	2	summer	1	4	0		1	1	1	1	1	1	1	1	1234	0	1	1	1	0	0	0	0		0		cbpp, ex par, past, lsd, black leg	cbpp	tryps, ex par, pox, tbd, crdc	tryps	ppr, pox, past, ex par, ccpp	ppr	ppr, pox, past, ex par, ccpp	ppr	1	contact with sick animals discharge
147	146	1	1	6	2	45	7	1	1	1	1	1	2	2	summer	1	3	0		1	1	1	3	3	3	1	1	1234	0	1	1	1	0	0	2	0		1		cbpp, ex par, lsd, past, tryps	cbpp	pox, tryps, ex par, ccd, crdc	pox	ppr, pox, ex par, past, orf	ppr	ppr, pox, ex par, past, orf	ppr	1	by consumtion of sick animals product
148	147	1	1	8	2	34	6	1	1	1	1	1	2	2	rainy season and dry season	1	3	1	grazing pasture in awsh park is not allowed	1	1	1	3	12	3	1	13	1234	0	1	1	1	0	0	2	0		0		past, mangemite, tick infestation, cbpp, lsd	past	mangemite, wound, ccd, crdc, tick infestation	mangemite	mangemite, past, pox, tick infestation, faschiola	mangemite	orf, past, pox, tick infestation, faschiola	orf	2
149	148	1	1	8	2	59	8	1	1	1	1	1	1	2	rainy season	1	2	1	grazing pasture in awsh park is not allowed	1	1	1	3	3	3	1	1	1234	0	1	1	1	0	0	1	0		0		ex par, lsd, past, anthrax, black leg	ex par	ex par, ccd, cnts, tryps, mangemite	ex par	past, pox, mangemite, orf, tick infestation	past	past, pox, ex par, orf, faschiola	past	1	contact with sick animals discharge
150	149	1	1	8	2	54	10	1	1	1	1	1	1	2	rainy season	0	3	0		1	1	1	3	12	3	1	1	1234	0	1	1	1	0	0	1	0		0		lsd, tick infestation, past, mangemite, anthrax	lsd	ccd, tick infestation, tryps, pox, crdc	ccd	past, pox, orf, mangemite, faschiola	past	past, pox, orf, mangemite, faschiola	past	1	contact with sick animals discharge
151	150	1	1	8	2	60	8	1	1	1	1	1	2	2	summer	1	4	0		1	1	1	1	1	1	1	1	1234	0	1	1	1	0	0	0	0		0		cbpp, ex par, tb, lsd, past	cbpp	ex par, pox, past, crdc, ccd	ex par	ppr, pox, past, ex par, ccpp	ppr	ppr, pox, past, ex par, ccpp	ppr	1	by consumtion of sick animals product
152	151	1	1	10	2	30	7	1	1	1	1	1	2	2	summer	1	3	0		1	1	1	3	3	3	1	1	1234	0	1	1	1	0	0	0	0		0		cbpp, fmd, past, lsd, tb	cbpp	tryps, pox, ex par	tryps	ppr, pox, fmd, past, ex par	ppr	ppr, pox, fmd, past, ex par	ppr	1	contact with sick animals
153	152	1	1	10	2	40	7	1	1	1	1	1	2	1	summer	1	3	0		1	1	1	1	1	1	1	1	1234	0	1	1	1	0	0	0	0		0		cbpp, fmd, tb, lsd, past	cbpp	tryps, pox, crdc, ex par, past	tryps	ppr, ex par, pox, past, orf	ppr	ppr, ex par, pox, past, orf	ppr	1	contact with sick animals
154	153	1	1	10	1	25	6	1	0	1	1	1	2	0				1	grazing pasture in awsh park is not allowed	1	1	1		3		3	123	1234	0	0	0	0	0	0	0	0		0						pox, faschiola, past, mangemite, ppr	pox	orf, tick infestation, pox, past, ppr	orf	2
155	154	1	1	10	1	23	4	1	0	1	1	0	2	0						1	1	1		3		3	123	1234	0	0	1	0	0	0	0	0		0						orf, past, pox, mangemite, ccpp	orf	orf, past, pox, mangemite, ccpp	orf	2
156	155	1	1	1	2	40	8	1	1	1	1	1	2	2	summer	1	3	0		1	1	1	1	1	1	1	1	1234	0	1	1	1	0	0	0	0		1	1	cbpp, fmd, tb, past	cbpp	tryps, pox, past, ex par	tryps	pox, ppr, past, fmd, ex par	pox	pox, ppr, past, fmd, ex par	pox	1	contact with sick animals
157	156	1	1	1	2	55	7	1	1	1	1	1	2	2	summer	1	3	0		1	1	1	1	1	1	1	1	1234	0	1	1	1	0	0	0	0		1	1	cbpp, tb, past, fmd, lsd	cbpp	pox, tryps, ex par, past, crdc	pox	ppr, fmd, pox, ccpp, past	ppr	ppr, fmd, pox, ccpp, past	ppr	1	by consumtion of sick animals product
158	157	1	1	1	2	35	6	1	1	1	1	1	2	2	summer	1	3	0		1	1	1	1	1	3	1	1	1234	0	1	1	1	0	0	0	0		0		cbpp, tb, fmd, lsd	cbpp	pox, tryps, past, crdc, ccr	pox	ppr, past, fmd, pox, ex par	ppr	ppr, past, fmd, pox, ex par	ppr	1	by consumtion of sick animals product
159	158	1	1	1	1	50	7	1	1	1	1	1	1	2	dry season	1	3	0		1	1	1	1	1	1	1	1	1234	0	1	1	1	0	0	0	0		0		cbpp, ex par, lsd,past, tbd	cbpp	tryps, pox, ex par, past, crdc	tryps	pox, ppr, ex par, past, ccpp	pox	pox, ppr, ex par, past, ccpp	pox	1	consumption of raw meat and milk
160	159	1	1	3	2	37	7	1	1	1	1	1	2	2	summer	1	3	0		1	1	1	3	3	3	1	1	1234	0	1	1	1	0	0	0	0		0		ex par, cbpp, lsd, past, black leg	ex par	tryps, past, pox, ex par, ccd	tryps	pox, ppr, fmd, past, ccpp	pox	pox, ppr, fmd, past, ccpp	pox	1	contact with sick animals
161	160	1	1	3	2	33	4	1	1	1	1	1	2	2	summer	1	3	0		1	1	1	1	1	1	1	1	1234	0	1	1	1	0	0	0	0		0		cbpp, fmd, tb, lsd,past	cbpp	tryps, pox, ex par, cnts, crdc	tryps	pox, ppr, fmd, past, ccpp	ppr	pox, ppr, fmd, past, ccpp	ppr	1	by consumtion of sick animals product
162	161	1	1	3	2	30	5	1	1	1	1	1	1	2	summer	1	3	0		1	1	1	1	1	1	1	1	1234	0	1	1	1	0	0	0	0		0		ex par, cbpp, lsd, past, parafillaria	ex par	pox, ex par, tryps, ccd, cnts	pox	ppr, ex par, pox, past, ccpp	ppr	ppr, ex par, pox, past, ccpp	ppr	1	contact with sick animals
163	162	1	1	3	2	45	9	1	1	1	1	1	2	2	summer	1	3	0		1	1	1	1	1	1	1	1	1234	0	1	1	1	0	0	2	0		1	1	cbpp, ex par, tb, lsd, past	cbpp	pox, tryps, past, ex par, tbd	pox	ppr, ex par, ccpp, past, pox	ppr	ppr, ex par, ccpp, past, pox	ppr	1	contact with sick animals
164	163	1	1	4	1	40	6	1	1	1	1	1	2	2	summer	1	3	0	1	1	1	1	1	1	1	1	1	1234	0	1	1	1	0	0	0	0		0		cbpp, ex par, tb, lsd, past	cbpp	tryps, pox, ex par, past, mangemite	tryps	pox, ppr, ccpp, fmd, past	pox	pox, ppr, ccpp, fmd, past	pox	1	by consumtion of sick animals product
165	164	1	1	4	2	35	6	1	1	1	1	1	2	2	summer	1	2	0		1	1	1	3	1	1	1	1	1234	0	1	1	1	0	0	0	0		1	1	cbpp, lsd, ex par, past, tbd	cbpp	pox, tryps, crdc, ex par, ccd	pox	pox, tryps, crdc, ex par, ccd	ppr	pox, tryps, crdc, ex par, ccd	ppr	1	by consumtion of sick animals product
166	165	1	1	4	1	50	8	1	1	1	1	1	2	2	summer	1	3	0		1	1	1	1	1	1	1	1	1234	0	1	1	1	0	0	0	0		0		cbpp, fmd, lsd, tb, past	cbpp	tryps, ex par, pox, crdc, past	tryps	ppr, pox, fmd, past, ccpp	ppr	ppr, pox, fmd, past, ccpp	ppr	1	contact with sick animals
167	166	1	1	4	2	40	7	1	1	1	1	1	2	2	summer	1	3	0		1	1	1	1	1	3	1	1	1234	0	1	1	1	0	0	0	0		0		cbpp, past, ex par, lsd, black leg	cbpp	pox, crdc, ex par, cnts, ccd	pox	ppr, fmd, ccpp, past, pox	ppr	ppr, fmd, ccpp, past, pox	ppr	1	by consumtion of sick animals product
168	167	1	1	7	2	50	7	1	1	1	1	1	2	2	summer	1	3	0		1	1	1	1	1	1	1	1	1234	0	1	1	1	0	0	0	0		1	1	cbpp, ex par, tb, lsd, past	cbpp	tryps, pox, past, mangemite, tick infestation	tryps	ppr, ccpp, ex par, past, ppr	ppr	ppr, ccpp, ex par, past, ppr	ppr	2
169	168	1	1	7	2	35	6	1	1	1	1	1	2	2	summer	1	3	0		1	1	1	3	3	3	1	1	1234	0	1	1	1	0	0	0	0		1	1	cbpp, past, fmd, tb, tbd	cbpp	pox, tryps, tick infestation, tbd, ccd	pox	ccpp, pox, ppr, ex par, past	ccpp	ccpp, pox, ppr, ex par, past	ccpp	1	contact with sick animals
170	169	1	1	7	2	60	8	1	1	1	1	1	2	2	summer	1	3	0		1	1	1	1	1	1	1	1	1234	0	1	1	1	0	0	0	0		0		cbpp, past, fmd, lsd, tb	cbpp	pox, tick infestation, tryps, tbd, past	pox	pox, ppr, ex par, past, mangemite	pox	pox, ppr, ex par, past, mangemite	pox	1	by consumtion of sick animals product
171	170	1	1	7	1	30	5	1	1	0	1	1	1	2	summer	1	3	0		1	1	1	3	3	3	1	1	1234	0	1	1	1	0	0	0	0		0		cbpp, fmd, tb, lsd, tbd	cbpp	tryps, pox, tick infestation, tbd, crdc	tryps	past, ppr, ccpp, orf, mangemite	past	past, ppr, ccpp, orf, mangemite	past	2
172	171	1	1	7	2	60	8	1	1	1	1	1	2	2	summer	1	3	0		1	1	1	1	1	1	1	1	1234	0	1	1	1	0	0	2	0		1	1	cbpp, ex par, lsd, tb, past	cbpp	tryps, tick infestation, pox, past,crdc	tryps	pox, ppr, ccpp, past, ex past	pox	pox, ppr, ccpp, past, ex past	pox	1	contact with sick animals discharge and by consumtion of sick animals product
173	172	1	4	25	2	35	6	1	1	1	1	1	2	2	summer	1	4	0		1	1	1	1	1	1	1	1	1234	0	1	1	1	1	0	0	1	because it will not affect our health	0		lsd, ex par, cbpp, past, black leg	lsd	pox, tryps, crdc, past, ccd	pox	pox, past, ppr, ccpp, orf	pox	pox, past, ppr, ccpp, orf	pox	1	contact with sick animals discharge and by consumtion of sick animals product
174	173	1	4	25	2	30	5	2	1	1	1	1	2	0						1	1	1	3	3	3	1	13	1234	0	0	1	0	2	0	1	2	cooked	2	1	past, cbpp, lsd,	past	ex par, tryps, past, ccd, tbd	ex par	past, orf, foot root, ccpp, pox	past	past, orf, foot root, ccpp, pox	past	2
175	174	1	4	25	2	60	14	1	1	1	1	1	2	2	rainy season	1	4	0		1	1	1	1	1	1	1	13	1234	0	1	1	1	0	0	1	0		0		ex par, tbd, cbpp, lsd, past	ex par	ex par, tbd, crdc, trps, ccd	ex par	ex par, past, ppr, pox, ccpp	ex par	ex par, past, ppr, pox, ccpp	ex par	1	drinking of raw milk and eating of raw meat, contact with sick animals
176	175	1	4	25	2	53	10	1	1	1	1	1	1	2	rainy season	0	5	0		1	1	1	3	12	3	1	1	134	0	1	1	1	0	0	1	0		0		past, tick infestation, lsd, mangemite, anthrax	past	tick infestation, tbd, cts, crdc, past	past	past, pox, ppr, ccpp, orf	past	past, pox, ppr, ccpp, orf	past	1	drinking of raw milk and eating of raw meat, contact with sick animals
177	176	1	4	27	2	24	3	2	1	1	1	1	2	1	summer	1	2	0		1	1	1	1	1	1	1	1	1234	0	1	1	1	0	0	1	0		0		lsd, cbpp, past, ex par, black leg	lsd	tick infestation, past, crdc, tryps, tbd	tick infestation	past, cbpp, pox, ppr, ex par	past	past, cbpp, pox, ppr, ex par	past	0
178	177	1	4	27	1	53	10	1	1	1	1	1	2	2	raing season	1	6	1	because it is non movable water	1	1	1	1	12	1	1	13	1234	0	1	1	1	0	0	1	0		0		past, lsd, anthrax, ex par, int par	past	ex par, tryps, crdc, pox,tbd	ex par	past, ex par, ppr, ccpp, pox	past	past, ex par, ppr, ccpp, pox	past	1	contact with sick animals discharge
179	178	1	4	27	1	36	6	1	1	1	1	1	2	2	raing season	1	4	1	because it is non movable water	1	1	1	3	3	3	1	13	1234	0	1	1	1	0	0	1	0		0		ex par, cbpp, past, lsd, fmd	ex par	tryps, ex par, tbd, crdc	tryps	ccpp, ppr, pox, ex par, orf	ccpp	ccpp, ppr, pox, ex par, orf	ccpp	1	contact with sick animals discharge
180	179	1	4	27	2	50	6	1	1	1	1	1	2	2	raing season	1	4	0		1	1	1	1	1	1	1	12	1234	0	1	1	1	0	0	0	0		0		cbpp, past, ex par, faschiola, lsd	cbpp	ex par, past, crdc, tryps, int par	ex par	ex par, ppr, pox, past, ccpp	ex par	ex par, ppr, pox, past, ccpp	ex par	1	contact with sick animas
181	180	1	4	23	2	55	8	1	1	1	1	1	2	2	summer	1	5	0		1	1	1	3	3	3	1	1	1234	0	1	1	1	2	0	2	0		0		fmd, lsd, past, cbpp	fmd	pox, crdc, past, ex par	pox	ppr, fmd, pox, past, ccpp	ppr	ppr, fmd, pox, past, ccpp	ppr	1	contact with sick animas and consumption of sick animals product
182	181	1	4	23	2	26	4	3	1	1	1	1	1	1	summer	1	2	0		1	1	1	3	3	3	1	1	1234	0	0	1	1	0	0	1	0		0		tryps, tick infestation, anthrax, cbpp, past	tryps	pox, crdc, ex par, ccd	pox	past, pox, ppr, ccpp, orf	past	past, pox, ppr, ccpp, orf	past	0
183	182	1	4	23	2	28	6	2	1	1	1	1	2	1	summer	1	6	0		1	1	1	1	1	1	1	1	1234	0	1	1	1	0	0	1	0		0		cbpp, tbd, tick infestation, lsd, past	cbpp	pox, tick infestation, tbd, crdc, past	pox	past, ccpp, pox, ppr, tick infestation	past	past, ccpp, pox, ppr, tick infestation	past	1	consumption of sick animals product
184	183	1	4	23	2	56	12	2	1	1	1	1	2	1	summer	1	4	0		1	1	1	1	1	1	1	1	1234	0	0	1	0	1	0	1	1	cooked	0		tick infestation, cbpp, tbd, past, lsd	tick infestation	tbd, tick infestation, past, crdc, pox	tbd	ccpp, pox, ppr, past, ex par	ccpp	ccpp, pox, ppr, past, ex par	ccpp	1	consumption of milk from sick animals
185	184	1	4	24	2	29	5	3	1	1	1	0	2	1	summer	1	5	0		1	1	1	1	1	1	1	1	1234	1	1	1	1	1	0	1	0		0		tryps, faschiola, lsd, tick infestation, anthrax	tryps	crdc, pox,tickinfetion, mangemite	crdc	pox, past, ccpp, faschiola, ppr	pox	pox, past, ccpp, faschiola, ppr	pox	1	drinking of milk from sick animals
186	185	1	4	24	2	38	8	2	1	1	0	1	2	1	summer	1	4	0		1	1	1	1	1	1	1	13	1234	0	1	1	1	1	0	1	0		0		cbpp, anthrax, lsd, tick infestation, tryps	cbpp	crdc, pox,tickinfetion, mangemite	crdc	ccpp, past, pox, faschiola, orf	ccpp	ccpp, past, pox, faschiola, orf	ccpp	0
187	186	1	4	24	2	31	6	2	1	1	1	0	2	1	summer	1	4	0		1	1	1	2	2	2	1	1	1234	0	1	1	1	1	0	1	0		0		lsd, cbpp, tbd, tick infestation, tryps	lsd	crdc	crdc	faschiola, past, pox, ppr, ccpp	faschiola	faschiola, past, pox, ppr, ccpp	faschiola	1	consumption of milk from sick animals
188	187	1	4	24	2	44	11	1	1	1	1	1	2	1	summer	1	4	0		1	1	1	1	1	1	1	1	1234	0	1	1	1	1	0	1	0		0		lsd, cbpp, tryps, tick infestation, tbd	lsd	tryps, past, pox, crdc, ccd	tryps	pox, ppr, past, faschiola	pox	pox, ppr, past, faschiola	pox	0
189	188	1	4	29	2	31	6	2	1	1	1	1	2	2	rainy season	1	4	0		1	1	1	3	2	3	1	13	1234	0	1	1	1	0	0	1	0		0		ex par, past, cbpp, lsd	ex par	ex par, crdc, tryps, cnts, tbd	ex par	ex par, past, ppr, pox, ccpp	ex par	ex par, past, ppr, pox, ccpp	ex par	1	earosal transmision and contact with sick animals
190	189	1	4	29	2	26	4	2	0	1	1	0	2	0						1	1	1		3		1	13	1234	0	0	1	0	0	0	0	0		0						past, pox, ccpp, ppr, orf	past	past, pox, ccpp, ppr, orf	past	2
191	190	1	4	29	2	44	7	1	1	1	1	1	1	2	rainy season	1	4	0		1	1	1	3	1	3	1	13	1234	0	1	1	1	0	0	1	0		0		lsd, black leg, anthrax, past, ex par	lsd	crdc, ex par, past, cnts, tryps	crdc	ppr, pox, ccpp, past, orf	ppr	ppr, pox, ccpp, past, orf	ppr	1	earosal transmision
192	191	1	4	29	1	29	5	2	1	1	1	1	2	0						1	1	1	3	3	3	1	13	1234	0	0	1	0	0	0	0	0		0		past, ex par, cbpp, crdc, faschiola	past	ex par, int par, tryps, tbd, cnts	ex par	past, ex par, faschiola, orf, pox	past	past, ex par, faschiola, orf, pox	past	2
193	192	1	4	29	2	52	12	1	1	1	1	1	1	2	rainy season	1	4	0		1	1	1	1	12	1	1	1	1234	0	1	1	1	0	0	0	0		0		cbpp, ex par, past, tryps, anthrax	cbpp	cnts, ex par, crdc, past, tryps	cnts	ex par, past, pox, ccpp, ppr	ex par	ex par, past, pox, ccpp, ppr	ex par	1	eating raw meat, contact with dischareg of sick animals
194	193	1	4	26	1	24	4	1	0	1	0	0	2	0						1	1	1		3		1	13	1234	0	0	1	0	2	0	1	2	cooked	2	1					past, orf, footroot, ccpp, pox	past			0
195	194	1	4	26	2	56	11	1	1	1	1	1	1	2	rainy season	1	5	0		1	1	1	1	2	1	1	1	1234	0	1	1	1	0	0	1	0		0		anthrax, past, ex par, tbd, lsd	anthrax	past, ex par, tryps, crdc, tbd	past	ex par, past, pox, ccpp, ppr	ex par	ex par, past, pox, ccpp, ppr	ex par	1	earosal transmision and contact with sick animals
196	195	1	4	26	1	28	4	1	0	1	1	0	2	0				1	non movable water may causes a disases condition	1	1	1		12		1	13	1234	0	0	1	0	0	0	1	0		0						past, orf, pox, mangemiet, ccpp	past	past, orf, pox, mangemiet, ccpp	past	2
197	196	1	4	26	2	36	5	2	1	1	1	1	2	2	rainy season	1	3	0		1	1	1	3	12	3	1	13	1234	0	1	1	1	0	0	0	0		0		lsd, ex par, past, black leg, parafillaria	lsd	ex par, crdc, past, pox, wound	ex par	ex par, ppr, ccpp, orf, past	ex par	ex par, ppr, orf, past, ccpp	ex par	1	contact with sick animals discharge
198	197	1	4	26	2	44	8	1	1	1	1	1	1	2	rainy season	1	5	0		1	1	1	1	12	1	1	13	1234	0	1	1	1	0	0	1	0		0		ex par, tbd, tryps, past, lsd	ex par	ex par, tryps, past, cnts, wound	ex par	ex par, ccpp, orf, past, pox	ex par	ex par, orf, past, pox, orf	ex par	1	contact with sick animals
199	198	1	4	28	1	33	6	1	0	1	1	0	2	0						1	1	1		1		1	13	134	0	0	1	0	1	0	1	0		0						ccpp, pox, past, ppr, ex par	ccpp	past, orf, pox, ppr, ex par	past	2
200	199	1	4	28	1	30	5	1	0	1	1	0	2	0						1	1	1		3		1	13	1234	0	0	1	0	2	0	1	2	cooked	0						past, orf, pox, ex par, int par	past	past, orf, pox, ex par, int par	past	2
201	200	1	4	28	1	57	11	1	1	1	1	1	1	2	rainy season	1	4	0		1	1	1	1	12	1	1	13	1234	0	1	1	1	0	0	2	0		0		anthrax, past, ex par, black leg, lsd	anthrax	ex par, tbd, tryps, crdc, pox	ex par	pox, past, ex par, ccpp, ppr	pox	pox, past, ex par, ccpp, ppr	pox	1	earosal transmision and contact with sick animals
202	201	1	4	28	2	37	8	1	1	1	1	1	2	2	rainy season	1	4	0		1	1	1	1	12	1	1	13	1234	0	1	1	1	0	0	2	0		0		anthrax, past, lsd, ex par, int par	anthrax	ex par, crdc, pox, past, tbd	ex past	ex past, int par, ccpp, past, pox	ex par	ex past, int par, ccpp, past, pox	ex par	1	earosal transmision
203	202	1	4	31	2	49	9	1	1	1	1	1	1	2	rainy season	1	5	0		1	1	1	1	12	1	1	13	1234	0	1	1	1	0	0	1	0		0		anthrax, ex par, past, black leg, lsd	anthrax	ex par, tryps, tbd, crdc, pox	ex par	past, pox, ppr, ccpp, ex par	past	past, pox, ppr, ccpp, ex par	past	1	contact with sick animals
204	203	1	4	31	2	34	6	1	1	1	1	1	2	2	rainy season	1	4	0		1	1	1	1	12	1	1	13	1234	0	1	1	1	0	0	2	0		0		ex par, lsd, past, tbd, parafillaria	ex par	ex par, tryps, tbd, crdc, past	ex par	ex par, past, faschiola, pox, ccpp	ex par	ex par, past, faschiola, pox, ccpp	ex par	1	contact with sick animals, consumption os sick animals product
205	204	1	4	31	1	22	4	2	0	1	1	0	2	0						1	1	1		12		1	13	1234	0	0	1	0	0	0	1	0		0						past, pp, pox, ex par, faschiola	past	past, pp, pox, ex par, faschiola	past	2
206	205	1	4	31	1	42	7	1	1	1	1	1	2	2	rainy season	1	3	0		1	1	1	3	3	3	1	13	1234	0	1	1	1	0	0	1	0		0		past, ex par, int par, lsd, black leg	past	ex par, tbd, tryps, crdc, pox	ex par	past, ppr, tryps, ccpp, int par	past	past, ppr, tryps, ccpp, int par	past	1	contact with sick animals
207	206	1	4	31	2	63	12	1	1	1	1	1	1	2	rainy season	1	5	0		1	1	1	3	3	3	1	13	1234	0	1	1	1	0	0	1	0		0		anthrax, past, black leg, ex par, lsd	anthrax	ex par, crdc, past, pox, ncts	ex par	past, orf, foot root, pox, ccpp	past	past, orf, foot root, pox, ex par	past	1	contact with sick animals, consumption os sick animals product
208	207	1	4	30	2	46	8	1	1	1	1	1	2	2	rainy season	1	3	0		1	1	1	1	12	1	1	1	1234	0	1	1	1	0	0	2	0		0		ex par, anthrax, past, lsd, int par	ex par	ex par, past, tryps, tbd, cnts	ex par	past, ex par, orf, ppr, pox	past	past, ex par, orf, pox, int par	past	1	contact with sick animals
209	208	1	4	30	2	26	4	3	1	1	1	1	2	0						1	1	1	3	3	3	1	13	1234	0	0	1	0	0	0	0	0		0		ex par, int par, lsd, cbpp, black leg	ex par	ex par, past, int par, tryps, tbd	ex par	ex par, past, orf, foot root, pox	ex par	ex par, past, orf, foot root, pox	ex par	2
210	209	1	4	30	2	42	7	1	1	1	1	1	2	0						1	1	0	3	3	3	1	1	1234	0	1	1	1	0	0	0	0		0		fmd, past, lsd, cbpp	fmd	tryps, past, ex par, crdc	tryps	ppr, past, fmd, orf	ppr	ppr, past, fmd, orf	ppr	1	contact with sick animals and consumption of sick animals product
211	210	1	4	30	2	45	9	1	1	1	1	0	2	2	summer	1	4	0		1	1	1	3	3	3	1	1	1234	0	1	1	1	0	0	0	0		0		cbpp, fmd, past, lsd, anthrax	cbpp	tryps, pox, past, crdc, ex par	tryps	ppr, past, pox, ccpp, orf	ppr	ppr, past, pox, ccpp, orf	ppr	1	contact with sick animals and consumption of sick animals product
212	211	1	4	30	2	40	6	1	1	1	1	0	2	2	summer	1	5	0		1	1	1	3	3	3	1	1	1234	0	1	1	1	0	0	0	0		0		cbpp, fmd, past, lsd	cbpp	tryps, pox, ex par	tryps	ppr, past, pox, ccpp	ppr	ppr, past, pox, ccpp	ppr	1	contact with sick animals
213	212	1	4	30	2	32	5	1	0	1	1	1	2	2	summer	1	4	0		1	1	1	3	3	3	1	1	1234	0	1	1	1	0	0	2	0		0		fmd, cbpp, lsd, past	fmd	tryps, ex par, crdc, pox	tryps	pox, ppr, ccpp, past	pox	pox, ppr, ccpp, past	pox	2
214	213	1	4	30	2	50	8	1	1	1	1	1	2	1	summer	1	3	0		1	1	1	3	3	3	1	1	1234	0	1	1	1	0	0	0	0		0		cbpp, fmd, past,lsd	cbpp	tryps, pox, ex par	tryps	ppr, past, pox, ccpp, orf	ppr	ppr, past, pox, ccpp, orf	ppr	1	contact with sick animals
215	214	1	4	30	1	24	4	2	0	1	1	0	2	0				1	non movable water may causes a disases condition	1	1	1		3		1	123	1234	0	0	1	0	0	0	2	0		0						ex par, past, orf, ppr, pox	ex par	ex par, past, orf, foot root, pox	ex par	2
216	215	1	3	19	2	56	8	1	1	1	1	1	2	2	rainy season	1	3	0		1	1	1	3	3	3	1	13	134	0	1	1	0	0	0	1	0		0		cbpp, lsd, black leg, past, ex par	cbpp	ex par, crdc, past, tryps, tbd	ex par	ex par, ppr, pox, ccpp, int par	ex par	ex par, ppr, pox, orf, int par	ex par	1	contact with sick animals
217	216	1	3	19	2	48	7	1	0	1	1	1	2	0				1	ristricted by elders	1	1	1		3	3	3	13	1234	0	0	1	0	0	0	0	0		0						pox, past, ex par, int par, ccpp	pox	pox, past, ex par, int par, orf	pox	2
218	217	1	3	19	2	43	6	1	0	1	1	0	2	0						1	1	1		2		3	123	1234	0	0	1	0	0	0	2	0		0						tick infestation, ppr, pox, orf, past	tick infestation	tick infestation, ppr, pox, orf, faschiola	tick infestation	1	drinking of raw milk
219	218	1	3	19	2	49	8	1	1	1	1	1	1	2	rainy season	1	5	0		1	1	1	3	3	3	1	1	1234	0	1	1	1	0	0	1	0		0		ex par, past, cbpp, black leg, lsd	ex par	ex par, tryps, tbd, crdc, cnts	ex par	mangemite, past, orf, pox, ccpp	mangemite	mangemite, past, orf, pox, ccpp	mangemite	1	contact with sick animal's discharge
220	219	1	3	19	1	28	5	2	0	1	1	0	2	0				1	ristricted by elders	1	1	1		3		3	13	1234	0	0	0	0	0	0	0	0		0						orf, past, mangemite, tick infestation, pox	orf	orf, past, mangemite, tick infestation, pox	orf	2
221	220	1	3	16	2	29	4	2	0	1	1	1	2	0						1	1	1		3	3	3	123	1234	0	0	1	0	0	0	0	0		0				ex par, tbd	ex par	ex par, orf, past, pox, faschiola	ex par	ex par, orf, past, pox, faschiola	ex par	2
222	221	1	3	16	2	22	4	3	0	1	1	0	2	0						1	1	1		3		3	123	134	0	0	1	0	0	0	0	0		0						past, pox, ccpp, mangemite, faschiola	past	past, pox, ccpp, mangemite, faschiola	past	2
223	222	1	3	16	2	46	8	1	1	1	1	1	2	2	rainy season	1	4	0		1	1	1	3	3	3	1	13	1234	0	0	1	0	0	0	0	0		0		lsd, cbpp, past, tick infestation, mangemite	lsd	crdc, tick infestation, cnts, wound, past	crdc	past, pox, orf, ex par, faschiola	past	past, pox, orf, ex par, faschiola	past	2
224	223	1	3	16	2	38	7	1	0	1	1	1	2	1	dry season	1	2	0		1	1	1		3	3	3	123	1234	0	0	1	0	0	0	2	0		0				ex par	ex par	mangemite, tick infestation,faschiola, pox, orf	mangemite	faschiola, ex par, pox, orf	faschiola	2
225	224	1	3	16	2	31	5	1	0	1	1	1	2	0						1	1	1		3	3	3	123	234	0	0	1	0	0	0	2	0		0				tick infesttaion, mangemite, crdc,cnts, pox	tick infestation	past, pox, ccpp, orf, ex par	past	past, pox, ccpp, orf, ex par	past	2
226	225	1	3	18	2	60	6	1	1	1	0	0	2	2	summer	1	4	0		1	1	1	3	2	1	1	1	1234	0	1	0	0	0	0	0	0		1	1	cbpp, tb, fmd	cbpp	pox, tryps, crdc, ex par	pox	ppr, past, pox, ccpp	ppr			1	contact with sick animals and consumption of sick animals product
227	226	1	3	18	2	50	7	1	1	1	1	1	2	2	summer	1	4	0		1	1	1	3	1	3	1	1	1234	0	1	1	1	0	0	1	0		1	1	ex par, cbpp, tb, past, lsd	ex par	pox, ex par, tryps, ccd, crdc	pox	ppr, past, ccpp, pox, ccpp	ppr	ppr, past, ccpp, pox, ccpp	ppr	2
228	227	1	3	18	2	46	8	1	1	1	1	1	1	2	rainy season	1	5	0		1	1	1	3	1	3	1	13	1234	0	1	1	1	0	0	0	0		0		ex par, tbd, lsd, past, anthrax	ex par	ex par, tryps, tbd, ccd, past	ex par	ex par, past, ppr, pox, ccpp	ex par	ex par, past, pox, foot root, faschiola	ex par	1	contact with sick animals
229	228	1	3	18	2	23	4	2	0	1	1	0	2	0						1	1	1		3		13	123	1234	0	0	1	0	0	0	0	0		0						faschiola, mangemite, tick infestation, orf, past	faschiola	faschiola, mangemite, tick infestation, orf, past	faschiola	2
230	229	1	3	18	2	39	6	1	1	1	1	1	2	2	rainy season	1	4	0		1	1	1	3	3	3	3	13	1234	0	1	1	1	0	0	1	0		0		past, tick infestation, faschiola, cbpp, lsd	past	ex par, cnts, crdc, pox, past	ex par	mangemite, faschiola, past, pox, foot root	mangemite	mangemite, faschiola, past, pox, foot root	mangemite	1	earosal transmision, contact with discharge of sick animals
231	230	1	3	21	1	35	8	1	1	1	1	1	2	2	summer	1	4	0		1	1	1	1	1	1	1	1	1234	0	1	1	1	0	0	0	0		1	13	cbpp, ex par, tb, int par, lsd	cbpp	tryps, pox, ex par, crdc, ccd	tryps	ppr, pox, past, ex par, ccpp	ppr	ppr, pox, past, ex par, ccpp	ppr	1	contact with sick animals
232	231	1	3	21	2	60	10	1	1	1	1	1	2	2	summer	1	4	0		1	1	1	3	3	1	1	1	1234	1	1	1	0	0	0	1	0		1	1	cbpp, ex par, lsd, past, int par	cbpp	pox, tryps, ex par, crdc,	pox	ppr, ccpp, past, ex par, pox	ppr	ppr, ccpp, past, ex par, pox	ppr	2
233	232	1	3	21	2	45	7	1	1	1	1	1	2	2	summer	1	4	0		1	1	1	3	1	3	1	1	1234	0	1	1	1	0	0	1	0		1	1	cbpp, ex par, lsd, past, black leg	cbpp	tryps, crdc, pox, ex par, past	tryps	ppr, pox, ccpp, ex par, past	ppr	ppr, pox, ccpp, ex par, past	ppr	1	consumption of sick animals product
234	233	1	3	21	2	45	12	1	1	1	1	1	2	2	summer	1	3	0		1	1	1	3	3	3	1	1	1234	0	1	1	1	0	0	2	0		0		cbpp, ex par, lsd, past, anthrax	cbpp	pox, tryps, ex par, crdc, tbd	pox	ppr, past, ex par, pox, int par	ppr	ppr, past, ex par, pox, int par	ppr	1	consumption of sick animals product
235	234	1	3	21	2	35	6	1	1	1	1	1	2	2	summer	1	3	0		1	1	1	3	3	3	1	1	1234	0	1	1	1	0	0	2	0		0		cbpp, lsd, past, ex par, anthrax	cbpp	past, pox, tryps, tbd, crdc	past	ppr, ex par, pox, past, ccpp	ppr	ppr, ex par, pox, past, ccpp	ppr	1	consumption of sick animals product
236	235	1	3	17	2	40	9	1	1	1	1	1	2	2	summer	1	4	0		1	1	1	1	3	1	1	1	1234	0	1	1	1	0	0	2	0		0		cbpp, ex par, past, lsd, tbd	cbpp	ex par, pox, tryps, tbd, past	ex par	ppr, past, pox, ccpp, ex par	ppr	ppr, past, pox, ccpp, ex par	ppr	1	consumption of sick animals product
237	236	1	3	17	2	35	5	1	1	1	1	1	2	2	summer	1	3	0		1	1	1	3	3	3	1	1	1234	0	1	1	1	0	0	2	0		1	1	ex par, cbpp, tb, past, anthrax	ex par	tryps, pox, ex par, tbd, crdc	tryps	ppr, ex par, pox, past, ccpp	ppr	ppr, ex par, pox, past, ccpp	ppr	1	consumption of sick animals product
238	237	1	3	17	1	25	6	2	1	1	1	1	2	2	summer	1	4	0		1	1	1	1	3	1	1	1	1234	0	1	1	1	0	0	0	0		0		cbpp, ex par, lsd, past, anthrax	cbpp	pox, tryps, crdc, wound, ccd	pox	past, ppr, ex par, pox, ccpp	past	past, ppr, ex par, pox, ccpp	past	1	consumption of sick animals product
239	238	1	3	17	2	28	4	2	1	1	1	1	2	2	summer	1	4	0		1	1	1	3	3	3	1	1	1234	0	1	1	1	0	0	0	0		2	3	cbpp, ex par, tb, past, tbd	cbpp	pox, crdc, ex par, past, tbd	pox	ppr, past, pox, ccpp, ex par	ppr	ppr, past, pox, ccpp, ex par	ppr	1	consumption of sick animals product
240	239	1	3	17	2	40	7	1	1	1	1	1	2	2	summer	1	4	0		1	1	1	3	3	3	1	1	1234	0	1	1	1	0	0	0	0		0		cbpp, ex par, tb, tbd, lsd	cbpp	pox, ex par, tryps, tbd, crdc	pox	ppr, pox, past, ccpp, orf	ppr	ppr, pox, past, ccpp, orf	ppr	2
241	240	1	3	20	2	46	7	1	1	1	1	1	1	2	rainy season	1	4	0		1	1	1	3	3	3	1	1	1234	0	1	1	1	0	0	0	0		0		ex par, lsd, past, faschiola, tbd	ex par	ex par, tbd, past, tryps, crdc	ex par	ex par, ccpp, past, pox, orf	ex par	ex par, past, pox, orf, ccpp	ex par	1	earosal transmision
242	241	1	3	20	2	28	4	2	0	1	1	1	2	0						1	1	1		12	3	1	13	1234	0	1	1	1	0	0	2	0		0				ex par, tryps, crdc, tbd, pox	ex par	ex par, orf, ccpp, past, foot root	ex par	ex par, orf, past, foot root	ex par	2
243	242	1	3	20	2	55	6	1	1	1	1	1	2	0						1	1	1	3	3	3	1	1	1234	0	1	1	1	0	0	0	0		0		tb, fmd, past, cbpp	tb	past, tryps, ex par	past	ccpp, past, ppr, fmd	ccpp	ccpp, past, ppr, fmd	ccpp	1	consumption of sick animals product
244	243	1	3	20	2	50	9	1	1	1	1	1	2	0						1	1	1	3	3	3	1	1	1234	0	0	0	0	0	0	0	0		0		tb, cbpp, tick infestation, past, tbd	tb	tryps, past, pox, tbd, tick infestation	tryps	ccpp, ex par, ppr, pox, past	ccpp	ccpp, ex par, ppr, pox, past	ccpp	2
245	244	1	3	20	2	47	10	1	1	1	1	1	2	0						1	1	0	3	3	3	1	1	1234	0	1	1	1	0	0	0	0		0		tb, fmd, past, cbpp, ex par	tb	past, tryps, ex par, pox, int par	past	ccpp, past, ppr, fmd, pox	ccpp	ccpp, past, ppr, fmd, pox	ccpp	1	contact with sick animals, consumption of sick animals product
246	245	1	3	22	2	37	6	1	1	1	1	1	1	2	rainy season	1	4	0		1	1	1	3	3	3	1	13	1234	0	1	1	1	0	0	1	0		0		ex par, past, lsd, tbd	ex par	ex par, tryps, tbd, wound, crdc	ex par	ex par, pox, ccpp, orf, faschiola	ex par	ex par, pox, ccpp, orf, faschiola	ex par	1	contact with sick animals, consumption of sick animals product
247	246	1	3	22	1	36	6	1	1	1	1	1	1	1	rainy season	1	2	0		1	1	1	3	3	3	1	13	1234	0	1	1	0	0	0	1	0		0		lsd, parafilaria, tick infestation, black leg	lsd	ex par, tbd, tryps, crdc, pox	ex par	ex par, past, pox, orf, ccpp	ex par	ex par, past, pox, orf, foot root	ex par	2
248	247	1	3	22	1	39	2	2	1	1	1	1	1	1	summer	1	5	0		1	1	1	1	1	1	1	1	1234	0	1	1	1	1	0	1	0		0		tryps, cbpp, lsd, tick infestation, brucella	tryps	ex par, tryps, past, crdc, tbd	ex par	past, pox, ccpp, ppr, ex par	past	past, pox, ccpp, ppr, ex par	past	1	consumption of sick animals product
249	248	1	3	22	1	30	5	1	1	1	1	1	2	2	summer	1	3	0		1	1	1	1	3	1	1	1	1234	0	1	1	0	0	0	1	0		0		cbpp, lsd, ex par, tb	cbpp	pox, ex par, past, mangemite, tick infestation	pox	ppr, ex par, pox, past, ccpp	ppr	ppr, ex par, pox, past, ccpp	ppr	1	consumption of sick animals product and contact with sick animals
250	249	1	3	22	1	20	4	2	0	1	1	0	2	0						1	1	1	3	3	3	1	13	1234	0	1	1	1	0	0	0	0		0						past, ex par, int par, orf, pox	past	past, ex par, int par, orf, pox	past	2
251	250	1	3	22	2	46	8	1	1	1	1	1	2	2	rainy season	1	2	0		1	1	1	3	3	3	1	13	134	0	1	1	1	0	0	1	0		0		ex par, past, cbpp, lsd, int par	ex par	ex par, tbd, tryps, crdc, int par	ex par	ex par, past, pox, ppr, orf	ex par	ex par, past, pox, ppr, orf	ex par	1	contact with sick animals
252	251	1	3	22	2	46	6	1	1	1	1	0	2	0						1	1	1	3	3		1	123	134	0	0	1	0	0	0	0	0		0						ppr, pox, ex par, orf, ccpp	ppr	ppr, pox, ex par, orf, foot root	ppr	2
253	252	1	3	22	2	49	7	1	1	1	1	1	2	2	rainy season	1	3	0		1	1	1	1	12	1	1	13	1234	0	1	1	1	0	0	1	0		0		ex par, past, tryps, tbd, black leg	ex par	ex par, tryps, tbd, past, crdc	ex par	past, tick infestation, mangemite, ppr, ccpp	past	past, tick infestation, mangemite, pox, ppr	past	1	contact with sick animal's discharge
254	253	1	3	22	2	61	12	1	1	1	1	1	2	2	rainy season	1	5	0		1	1	1	3	3	3	1	1	1234	0	1	1	1	0	0	0	0		0		ex par, past, lsd, parafilaria, tbd	ex par	ex par, tbd, tryps, pox, past	ex par	ex par, past, ccpp, pox, orf	ex par	ex par, past, pox, orf, int par	ex par	1	consumption of sick animals product and contact with sick animals
255	254	1	3	22	1	29	5	2	0	1	1	0	2	0						1	1	1		3		3	123	1234	0	0	0	0	0	0	0	0		0						pox, mangemite, int par, tick infestation, past	pox	pox, mangemite, int par, tick infestation, past	pox	2
256	255	1	3	22	2	30	4	2	0	1	1	0	2	0						1	1	1		3	3	3	123	134	0	1	0	0	0	0	1	0		0						int par, pox, past, ex par, ppr	int par	int par, pox, past, ex par, ppr	int par	2
257	256	1	3	22	2	41	7	1	1	1	1	1	2	2	rainy season	1	4	0		1	1	1	3	3	3	1	1	1234	0	1	1	1	0	0	0	0		0		ex par, black leg, int par, past, cbpp	ex par	ex par, tbd, tryps, pox, crdc	ex par	past, ex par, ccpp, ppr, pox	past	past, ex par, pox, ppr, ccpp	past	2
258	257	1	3	22	2	40	7	1	1	1	1	1	2	2	rainy season	1	5	0		1	1	1	3	12	3	1	1	134	0	1	1	1	0	0	2	0		0		lsd, black leg, past, ex par	lsd	ex par, tbd, tryps, past, crdc	ex par	ex par, orf, past, ppr, pox	ex par	ex par, orf, past, ppr, pox	ex par	1	earosal transmision and contact with sick animals
259	258	1	7	51	2	36	4	2	1	1	1	1	2	0						1	1	1	4	12	1	1	13	134	0	1	1	1	2	0	0	2	cooked	0		past, lsd, ex par, cbpp, int par't	past	tryps, ex par, pox, caugh mortality, crdc	tryps	pox, ccpp, past, ppr, orf	pox	past, pox, orf, ex par, foot root	past	2
359	258	2	10	84	2	56	12	1	0	1	1	0	1	2	rainy season	1	5	0		1	1	1		12		1	1	12	0	0	1	0	0	0	2	0		0						past, pox, anthrax, brucellosis, ccpp	past	past, pox, anthrax, brucellosis, ccpp	past	1	contact with sick animals's discharge, bitting with dogs and consumption of sick animals product
260	259	1	7	51	2	53	10	1	1	1	1	1	2	1	rainy season	1	4	0		1	1	1	1	12	12	1	13	134	0	1	1	1	2	0	0	2	cooked	2	1	lsd, past, ex par, int par, anthrax	lsd	ex par, tryps, pox, wound, crdc	ex par	ex par, pox, ccpp, past, orf	ppr	past, orf, foot root, ex par, ppr	past	1	contact with fluid of sick animals, consumption of raw animals product
261	260	1	7	51	1	41	5	1	1	1	1	1	2	1	rainy season	1	3	0		1	1	1	1	12	12	1	13	134	0	1	1	1	2	0	0	2	cooked	0		past, ex par, int par, lsd	past	crdc, tryps, camel paralysis, pox, wound	crdc	ccpp, ppr, past, orf, ex par	ccpp	ccpp, orf, foot root, ex par, int par	past	1	consumption of sick animals product and contact with sick animals
262	261	1	7	51	2	47	7	1	1	1	1	1	2	0						1	1	1	1	1	1	1	12	1234	0	1	1	1	1	0	0	2	cooked	0		lsd, past, tick infestation, int par, anthrax	lsd	tryps, pox, ex par, crdc, past	tryps	ccpp, ppr, past, ex par, int par	ccpp	past, ex par, int par, foot root, ppr	past	1	consumption of sick animals product and contact with sick animals
263	262	1	7	52	2	56	10	1	1	1	1	1	2	2	rainy season	1	4	0		1	1	1	1	12	1	1	13	134	0	1	1	1	0	0	0	0		2	1	lsd, past, anthrax, tryps, ex par	lsd	anthrax, tryps, crdc, ex par, pox	anthrax	ex par, ccpp, pox, ppr, past	ex par	ex par, pox, past, orf, foot root	ex par	1	consumption of sick animals product and contact with sick animals
264	263	1	7	52	1	30	4	1	0	1	1	0	2	0						1	1	1	1	12	1	1	13	134	0	1	1	1	2	0	0	2	cooked	0		past, cbpp, tryps, lsd, ex par	past	ex par, crdc, tryps, ccs	ex par	ccpp, pox, past, ppr, ex par	ccpp	pox, past, ppr, ccpp, ex par	pox	2
265	264	1	7	52	2	49	9	1	1	1	1	1	2	1	rainy season	1	4	0		1	1	1	12	12	1	1	13	134	0	1	1	1	0	0	0	2		2	1	cbpp, past, tryps, ex par, lsd	cbpp	crdc, tryps, ex par, pox, anthrax	crdc	ppr, ccpp, past, pox, ex par	ppr	past, ex par, ppr, pox, orf	past	2
266	265	1	7	52	2	43	6	1	1	1	1	1	2	1	rainy season	1	4	0		1	1	1	12	12	1	1	13	134	0	1	1	1	0	0	0	2		2	1	lsd, past, cbpp, ex par, tryps	lsd	tryps, ex par, crdc, pox	tryps	past, ccpp, pox, ppr, ex par	past	past, pox, ppr, ex par, orf	past	1	drinking of raw milk and contact with sick animals
267	266	1	7	53	2	30	3	2	0	1	1	0	2	0		0				1	1	1	1	1	1	1	123	1234	0	0	1	0	0	0	1	0		0						past, ex par, ppr, ccpp, pox	past	past, ex par, ppr, pox, orf	past	2
268	267	1	7	53	2	43	8	1	1	1	1	1	1	2	rainy season	1	3	0		1	1	1	1	12	1	1	13	1234	0	1	1	1	2	0	1	2	cooked	0		lsd, past, tick infestation, parafilariosis, anthrax	lsd	tick infestation, past, crdc, wound, tryps	tick infestation	ccpp, brucellosis, ppr, past, pox	ccpp	brucellosis, past, pox, ppr, ex par	brucellosis	1	contact with sick animals
269	268	1	7	53	2	40	6	1	1	1	1	1	1	2	rainy season	1	3	0		1	1	1	1	12	1	1	13	1234	0	1	1	1	2	0	1	1	cooked	0		ex par, past, cbpp, lsd, tbd	ex par	ex par, crdc, past, tryps, pox	ex par	ex par, ppr, ccpp, pox, past	ex par	ex par, ppr, orf, past, pox	ex par	2
270	269	1	7	53	2	47	8	1	1	1	1	1	2	1	rainy season	1	2	0		1	1	1	1	12	1	1	13	134	0	1	1	1	2	2	1	2	cooked	0		cbpp, past, tbd, tick infestation, parafilariosis	cbpp	crdc, tryps, pox, tick infestation, past	crdc	pox, ccpp, past, ppr, tick infestation	pox	pox, past, ppr, orf, ex par	pox	1	eating of raw meat; contact with sick animals; bitting with infected animals(dog),
271	270	1	7	54	2	39	6	2	1	1	1	1	1	2	rainy season	1	3	0		1	1	1	1	12	1	1	13	1234	0	1	1	1	0	0	1	0		0		lsd, past, ex par, parafilariosis, tbd	lsd	ex par, tbd, tryps, pox	ex par	past, ex par, ppr, pox, brucellosis	past	past, ex par, brucellosis, ppr, pox	past	1	eating of raw meat; contact with sick animals
272	271	1	7	54	2	48	9	1	1	1	1	1	1	2	rainy season	1	4	0		1	1	1	1	12	1	1	1	134	0	1	1	1	0	0	1	0		0		past, lsd, ex par, anthrax, tbd	past	crdc, tryps, ex par, tbd, past	crdc	ex par, brucellosis, ccpp, ppr, pox	ex par	brucellosis, ex par, orf, ppr, pox	brucellosis	1	contact with sick animal's discharge
273	272	1	7	54	1	36	4	1	0	1	1	0	2	0						1	1	1	3	12	3	1	13	1234	1	1	1	1	2	0	1	1	cooked	0						past, ccpp, ppr, pox, orf	past	past, ppr, pox, orf, foot root	past	2
274	273	1	7	54	1	29	4	1	0	1	1	0	2	0						1	1	1	1	12	1	1	13	1234	0	1	1	1	0	0	1	0		0						ex par, fox, orf, ppr, int par	ex par	ex par, orf, pox, ppr, int par	ex par	2
275	274	1	7	55	2	43	5	1	1	1	1	1	2	0						1	1	1	1	12	1	1	13	1234	0	1	1	1	0	0	1	0		0		tick infestation, lsd, past, cbpp, int par	tick infestation	tick infestation, tbd, tryps, crdc, pox	tick infestation	past, tick infestation, pox, ccpp, ppr	past	past, tick infestation, pox, ppr, orf	past	2
276	275	1	7	55	2	35	6	1	1	1	1	1	2	0		0				1	1	1	1	1	1	1	13	1234	0	1	1	1	0	0	1	0		0		cbpp, past, ex par, int par, tbd	cbpp	crdc, ex par, tryps, tbd, pox	crdc	past, ccpp, pox, ppr, ex par	past	past, pox, ppr, ex par, int par	past	2
277	276	1	7	55	2	58	11	1	1	1	1	1		2	rainy and dry seasons	1	4	0		1	1	1	12	124	12	1	13	1234	0	1	1	1	0	0	1	0		0		ex par, past, anthrax, lsd, tbd	ex par	ex par, past, crdc, tryps, pox	ex par	ex par, past, ccpp, ppr, pox	ex par	ex par, past, ppr, pox, orf	ex par	1	contact with sick animal's discharge
278	277	1	7	55	2	41	5	1	1	1	1	1	2	0						1	1	1	12	12	12	1	13	1234	0	1	1	1	0	0	1	1	cooked	0		lsd, ex par, past, tbd, anthrax	lsd	crdc, ex par, tryps, tbd, pox	crdc	past, ppr, pox, brucellosis, ccpp	past	past, ppr, pox, ex par, brucellosis	past	1	contact with sick animal's discharge
279	278	1	7	56	2	49	8	1	1	1	1	1	1	1	rainy and dry seasons	1	1	0		1	1	1	3	3	3	1	1	1234	0	1	1	1	0	0	0	0		0		tb, cbpp, fmd, , lsd, past	tb	tryps, ex par, crdc, tbd	trytps	past, fmd, ppr, pox, ex par	past	past, fmd, ppr, pox, ex par	past	1	contact with sick animal's discharge and consumption of sick animals product
280	279	1	7	56	1	37	6	1	1	1	1	1	2	0						1	1	0	3	3	3	1	1	1234	0	1	1	1	0	0	0	0		0		tb, fmd, past, cbpp	tb	past, tryps, ex par	past	ccpp, past, ppr, fmd	ccpp	ccpp, past, ppr, fmd	ccpp	1	contact with sick animal's discharge and consumption of sick animals product
281	280	1	7	56	1	35	6	1	1	1	1	1	2	0						1	1	1	3	3	3	1	1	1234	0	1	1	1	0	0	0	0		0		fmd, tb, cbpp, past, lsd	fmd	past, crdc, tryps, pox, ex par	past	ccpp, ppr, fmd, past. Pox	ccpp	ccpp, ppr, fmd, past. Pox	ccpp	2
282	281	1	7	56	2	41	6	1	1	1	1	1	1	2	rainy season	1	3	0		1	1	1	3	3	3	1	1	1234	0	1		1	0	0	1	0		0		fmd, past, lsd, cbpp	fmd	tryps, past, ex par, ucd	tryps	ppr, past, fmd, orf	ppr	ppr, past, fmd, orf	ppr	1	contact with sick animal's discharge and consumption of sick animals product
283	282	1	7	57	2	40	10	1	1	1	1	1	2	1	rainy season	1	3	0		1	1	1	3	3	3	1	1	1234	0	0	1	0	0	1	1	0		1	1	past, anthrax, fmd, cbpp, ex par	past	crdc, past, pox, rtyps, tbd	crdc	past, ccpp, pox, ex par, mastatis	past	past, ccpp, pox, ex par, mastatis	past	0
284	283	1	7	57	2	28	5	2	1	1	1	1	1	2	rainy season	1	3	1	no available watering area in that place	1	1	1	1	1	1	1	1	1234	0	0	1	0	0	0	1	0		0		past, trps, cbpp, ex par, lsd	past	pox, crdc, tryps, tbd	pox	tbd, ccpp, past, ppr, pox	tbd	tbd, ccpp, past, ppr, pox	tbd	1	consumption of sick animals product
285	284	1	7	57	2	29	4	2	1	1	1	1	1	2	rainy season	1	3	0		1	1	1	1	1	3	1	1	1234	0	0	1	0	0	1	1	1		1		cbpp, past, ex par, lsd, tbd	cbpp	tryps, ex par, crdc, pox, past	tryps	pox, ccpp, ex par, ppr, past	pox	pox, ccpp, ex par, ppr, past	pox	1	consumption of sick animals product
286	285	1	7	57	1	59	8	1	1	1	1	1	1	2	rainy season	1	3	0		1	1	1	1	1	1	1	13	1234	1	1	1	1	0	0	1	0		1		lsd, tryps, cbpp, past, ex par	lsd	crdc, tryps, pox, ex par, plantpoising	crdc	pox, ccpp, ppr, ex par, int par	pox	pox, ccpp, ppr, ex par, int par	pox	0
287	286	1	7	57	2	44	6	1	1	1	1	1	2	2	rainy season	1	4	0		1	1	1	3	1	3	1	1	1234	0	1	1	0	0	0	1	2	cooked	0		cbpp, ex par, past, lsd, tbd	cbpp	tryps, ex par, pox, wound, past	tryps	past, ppr, pox, ccpp, orf	past	past, ppr, pox, ccpp, orf	past	1	contact with sick animal's discharge
288	287	1	7	57	1	26	4	2	0	1	1	0	2	0						1	1	1	3	3	3	1	123	1234	0	1	1	1	0	0	1	0		0		fmd, past, lsd, cbpp, ex par	fmd	tryps, past, ex par, crdc	tryps	ppr, past, ex par, orf, ccpp	ppr	ppr, past, ex par, orf, ccpp	ppr	1	contact with sick animal's discharge and consumption of sick animals product
289	288	1	7	58	2	45	5	1	1	1	1	1	1	2	rainy season	1	3	1	non movable water	1	1	1	1	1	1	1	12	1234	0	1	1	1	0	0	1	0		0		past, ex par, lsd, cbpp, tryps	past	past, ex poar, tryps, crdc, pox	past	ppr, past. Pox, ex par, ccpp	ppr	ppr, past. Pox, ex par, ccpp	ppr	1	contact with sick animal's discharge
290	289	1	7	58	2	40	7	1	1	1	1	1	2	2	rainy season	1	4	0		1	1	1	13	12	1	1	1	1234	0	1	1	1	0	0	1	0		0		ex par, past, lsd, cbpp, tbd	ex par	tryps, brucelosis, past, pox, crdc	tryps	past, ccpp, ppr, pox, orf	past	past, ccpp, ppr, pox, orf	past	2
291	290	1	7	58	2	42	7	1	1	1	1	1	1	2	rainy season	1	3	0		1	1	1	12	12	1	1	1	1234	0	1	1	1	0	0	1	0		0		ex par, past, cbpp, antghrax, tbd	ex par	ex par, tryps, tbd, crdc	ex par	ex par, past, ppr, pox, ccpp	ex par	ex par, past, ppr, pox, ccpp	ex par	1	contact with infected animals and consumption of sick animals product
292	291	1	7	58	2	42	12	1	1	1	1	1	1	2	rainy season	1	3	0		1	1	1	1	1	1	1	1	134	0	1	1	1	0	0	1	0		0		fmd, tick infestation, lsd, cbpp, past	fmd	tryps, tick infesttaion, pox, past, tbd	tryps	past, pox, tick infestation, ppr, ccpp	past	past, pox, tick infestation, ppr, ccpp	past	2
293	292	1	7	59	2	43	5	1	1	1	1	1	1	1	rainy season	1	2	1	to prevent waterborn disease(faschiolosis)	1	1	1	1	1	12	1	13	1234	0	1	1	1	2	0	1	1	cooked	0		lsd, anthrax, tryps, past, ex par	lsd	tryps, ex par, pox, past.crdc	tryps	ppr, ccpp, pox, ex par, past	ppr	past, pox, ppr, ex par. Orf	past	1	consumption of sick animals product
294	293	1	7	59	2	54	10	1	1	1	1	1	1	2	rainy season	1	2	1	to prevet water born diseae	1	1	1	3	12	3	1	1	1234	0	1	1	1	0	0	1	0		0		fmd, past, tbd, lsd, cbpp	fmd	crdc, tryps, pox, past, tbd	crdc	past, pox, ccpp, ppr, orf	past	past, pox, ccpp, ppr, orf	past	1	contact with sci animals
295	294	1	7	59	2	41	6	1	1	1	1	1	1	2	rainy season	1	3	1	to prevet water born diseae	1	1	1	12	12	12	1	13	1234	0	1	1	1	2	0	1	2	cooked	0		lsd, past, parafilariosis, fmd, ex par	lsd	tryps, crdc, pox, ex par, int par	tryps	past, ppr, ex par, pox, ccpp	past	past, ppr, ex par, pos orf	past	1	by any contact with discharge of infected animals
296	295	1	7	59	2	41	6	1	1	1	1	1	1	2	rainy season	1	3	0		1	1	1	12	12	1	1	13	1234	0	1	1	1	0	0	1	0		0		tyrps, fmd, antharx, past, lsd	tryps	tryps, crdc, past, pox, tick infestation	tryps	past, ppr, ccpp, pox, int par	past	past, ppr, ccpp, pox, int par	past	1	consumption of sick animals product
297	296	1	7	59	2	38	5	1	1	1	1	1	1	2	rainy season	1	4	0		1	1	1	12	12	12	1	13	1234	0	1	1	1	0	0	1	0		0		tryps, fmd, anthrax, past, lsd	tryps	crdc, tryps, past	crdc	past, ccpp, pox, ppr	past	past, ccpp, pox, ppr	past	1	consumption of sick animals product
298	297	1	7	60	1	48	10	1	1	1	1	1	1	1	rainy season	1	3	1	to prevet water born diseae	1	1	1	1	12	1	1	13	134	0	1	1	1	1	0	1	1	cooked	0		lsd, past, cbpp, tryps, ex par	lsd	tryps, pox, wound, ccd, crdc	tryps	ccpp, pox, ppr, past, ex par	ccpp	pox, ppr,past, ex par, orf	pox	1	consumption of sick animals product and contact with sick animals
299	298	1	7	60	2	26	3	2	1	1	0	1	1	1	rainy season	1	2	0		1	1	1	1	12	1	1	13	1234	0	1	1	1	2	0	1	0		0		tick infestation, lsd, tbd, past	tick infestatio	tick infestation, pox, past, ccd, tbd	tick infestation	ex par, ppr, ccpp, pox, past	ex par			2
300	299	1	7	60	1	25	4	2	1	1	1	1	2	1	rainy season	1	5	0		1	1	1	3	12	3	1	1	1234	1	1	1	1	2	0	1	2		0		past, cbpp, ex par, tb, lsd	past	ucd, crdc, tryps, tick infestation, tbd	ucd	past, ppr, ccpp, pox, orf	past	past, ppr, ccpp, pox, orf	past	2
301	300	1	7	60	2	45	7	1	1	1	1	1	2	1	dry season	1	3	0		1	1	1	3	3	3	1	1	1234	0	1	1	1	0	0	0	0		0		fmd, tb, cbpp, lsd, past	fmd	crdc, past, tryps, tick infestation, tbd	crdc	past, ppr, fmd. Pox	past	past, ppr, fmd. Pox	past	2
302	301	2	9	76	2	45	8	1	1	1	1	1	1	2	rainy season	1	4	0		1	1	1	1	12	3	3	1	1234	0	0	1	1	2	0	0	2		0		ex par, past, lsd, blackleg, cbpp	ex par	pox, ccd, past, mengmite, tbd	pox	ccpp, pox, ppr, past, orf	ccpp	ccpp, pox, ppr, past, orf	ccpp	1	contact with dead animals and consumption of sick animals product
303	302	2	9	76	2	48	7	1	1	1	1	1	1	2	rainy season	1	4	0		1	1	1	3	12	3	3	13	1234	0	1	1	1	1	0	0	1	cooked	0		anthrax, past, lsd, black leg, fmd	anthrax	anthrax, past, cbpp, ccd, pox	anthrax	pox, past, ppr, ccpp, orf	pox	pox, past, ppr, ccpp, orf	pox	1	contact with dicharge of sick an dead animals
304	303	2	9	76	1	36	6	1	1	1	1	1	1	2	rainy season	1	4	0		1	1	1	1	12	1	3	13	1234	0	1	1	1	1	0	0	2	cooked	0		lsd, past, blackleg, fmd, b.tange	lsd	ex par, tryps, tbd, ccd, crdc	ex par	pox, past, ppr, orf, ccpp	pox	ex par, past, pox, orf, footrootex par	ex par	1	dk
305	304	2	9	76	2	39	6	1	1	1	1	1	1	2	rainy season	1	4	0		1	1	1	3	3	3	3	13	1234	0	1	1	1	1	0	0	1	cooked	0		lsd, black leg, cbpp, past, ex par	lsd	mengmite, wound, tick infestation, pox, ccd	mengmite	pox, past, ex par, ppr, fmd	pox	pox, past, ex par, ppr, fmd	pox	1	consumption of sick animals product
306	305	2	9	74	1	26	4	2	1	1	1	1	1	2	rainy season	1	5	0		1	1	1	3	12	3	3	13	1234	0	1	1	1	1	0	0	1	cooked	0		past, ex par, tryps, blackleg, b tange	past	mastitis, pox, crdc, past, ex par	mastitis	ex par, orf, footroot, past, pox	ex par	ex par, orf, footroot, past, pox	ex par	2
307	306	2	9	74	1	53	11	1	1	1	1	1	2	2	rainy season	0	5	0		1	1	1	3	3	3	3	1	1234	0	1	1	1	1	0	0	2	cooked	0		past, lsd, mastitis, tryps, tick infestation	past	tick infestation, tryps, tbd, pox, past	tick infestation	past, ex par, fmd, orf, pox	past	past, ex par, fmd, orf, pox	past	1	contact with lesion of sick animals and sick animals found at acute stage of a disease condition
308	307	2	9	74	2	51	10	1	1	1	1	1	1	2	rainy season	1	4	0		1	1	1	3	3	3	3	13	1234	0	1	1	1	2	0	0	2	cooked	0		past, lsd, ex par, tbd, black leg	past	tryps, tick infestation, past, mastatis, pox	tryps	pox, past,ppr,ccpp, orf	pox	pox, past,ppr,ccpp, orf	pox	1	contact with discharge of sick animals and bitting by dogs
309	308	2	9	74	2	41	7	1	1	1	1	1	1	2	rainy season	0	4	0		1	1	1	3	3	3	3	1	134	0	1	1	1	1	0	0	2	cooked	0		past, ex par, blackleg, b.tange, mastitis	past	ccd, mastitis, past, ex par, tryps	ccd	pox, ex par, ppr, past, ccpp	pox	pox, ex par, ppr, past, ccpp	pox	1	bitting by dogs
310	309	2	9	72	1	21	3	2	1	1	1	1	1	2	rainy season	1	3	0		1	1	1	3	3	3	3	13	1234	0	0	1	0	0	0	0	0		0		tick infestation, mastatits, past, cbpp, black leg	tick infestation	crdc, past, pox, tick infestatio, tbd	crdc	pox, ppr, orf, foot root, ex par	pox	pox, ppr, orf, foot root, ex par	pox	2
311	310	2	9	72	1	25	5	1	1	1	1	1	2	2	rainy season	1	3	0		1	1	1	3	3	3	3	123	1234	0	0	1	0	0	0	0	0		0		tick infestation, mengmite, past, lsd, mastitis	tick infestation	tick infestation, tryps, pox, past, wound	tick infestation	pox, past, mengmite,tick infestation, orf	pox	pox, past, mengmite,tick infestation, orf	pox	2
312	311	2	9	72	2	37	6	1	1	1	1	1	1	2	rainy season	1	5	0		1	1	1	3	12	3	3	123	1234	0	0	1	0	2	0	0	2	cooked	2	1	lsd, b.tange. Fmd, mastitis, past	lsd	pox, tryps, past, ex par, tbd	pox	pox, past, ppr, orf, ex par	pox	pox, past, ppr, orf, ex par	pox	0
313	312	2	9	72	1	23	4	2	1	1	1	1	1	2	rainy season	1	4	0		1	1	1	3	3	3	3	123	1234	0	0	1	0	2	0	0	2	cooked	0		ex par, mastitis, past, lsd, black leg	ex par	ex par, tryps, ccd, tbd, pox	ex par	pox, past, ex par, orf, ppr	pox	pox, past, ex par, orf, ppr	pox	0
314	313	2	9	73	2	27	5	2	1	1	1	1	1	2	rainy season	1	3	0		1	1	1	3	3	3	3	123	1234	0	0	1	0	0	0	0	0		0		tick infestation, cbpp, past, lsd, black leg	tick infestation	tick infestation, tbd, pox, tryps, wound	tick infestation	mengmite, orf, pox, ppr, tick infestation	mengmite	ex par, orf, pox, past tick infestation	ex par	2
315	314	2	9	73	2	43	7	1	1	1	1	1	1	2	rainy season	1	3	0		1	1	1	3	3	3	3	123	1234	0	0	1	0	0	0	0	0		0		past, tick infestation, lsd, black leg, mengmite	past	ex par, pox, ccd, crdc, past	ex par	pox, past, orf, ccpp, mastits	pox	pox, past, ofr, foot root, ex par	pox	0
316	315	2	9	73	1	19	3	1	1	1	1	1	2	2	rainy season	1	3	0		1	1	1	3	3	3	3	13	1234	0	0	0	0	0	0	0	0		0		tick infestation, past, lsd, tryps, black leg	tick infestation	tick infestation, tryps. Past, mengmite, pox	tick infestation	mengmite, pox, past, ppr, tick infestation	mengmite	ex par, orf, footrrot, pox, past	ex par	2
317	316	2	9	73	1	30	4	1	1	1	1	1	1	2	rainy season	1	4	0		1	1	1	3	3	3	3	123	1234	0	0	1	0	0	0	0	0		0		black leg, tick infestation, past, lsd, cbpp	black leg	tick infestation, tryps, past, pox, cnts	tick infestation,	past,ccpp, fmd, pox, ex par	past	past,ccpp, fmd, pox, ex par	past	2
318	317	2	9	80	1	60	13	1	1	1	1	1	1	2	rainy season	0	3	0		1	1	1	1	12	1	3	1	134	0	1	1	1	2	0	0	2		2	13	fmd, past, lsd, black leg, b tange	fmd	ccd, past,ccd, past, pox, crdc, ex par	ccd	past, pox, mengmite, ppr, tick infestation	past	past, pox, mengmite, ppr, tick infestation	past	1	bitting by insects
319	318	2	9	80	2	57	11	1	1	1	1	1	1	2	rainy season	1	5	0		1	1	1	3	12	3	3	13	1234	0	1	1	1	1	0	1	1	cooked	2	13	lsd, mastatis, black leg, b. tange, past	lsd	ccd, ex par, crdc, past, mastits	ccd	pox, past, ppr, fmd, ex par	pox	pox, past, ppr, orf, footroot	pox	0
320	319	2	9	80	2	42	6	1	1	1	1	1	1	2	rainy season	1	4	0		1	1	1	3	12	3	3	13	1234	0	1	1	1	2	0	0	2	cooked	2	1	lsd, past, black leg, ex par, tryps	lsd	tryps, tick infestation, pox, past, mengmite	tryps	pox, mengmite, past, ppr, ccpp	pox	pox, pox, ex par, past, orf, footroot	pox	2
321	320	2	9	77	2	33	5	1	1	1	1	1	1	2	rainy season	1	4	0		1	1	1	1	12	12	3	13	1234	0	0	1	0	0	0	0	0		0		mengmite, lsd, black leg, parafilariosis, past	mengmite	ex par, pox, crdc, ccd, past	ex par	pox, ex par, ppr, past, orf	pox	pox, ex par, ppr, past, orf	pox	2
322	321	2	9	77	1	49	8	1	1	1	1	1	1	2	dry period and rainy seasons	1	4	0		1	1	1	3	3	3	3	13	1234	0	1	1	1	0	0	0	0		0		lds, past, black leg, mastitis, ex par	lsd	ccd, ex par, tbd, tryps, past	ccd	pox, past, ppr, ccpp, ex par	pox	pox, past, ppr, ccpp, ex par	pox	2
323	322	2	9	77	2	55	11	1	1	1	1	1	1	2	dry period and rainy seasons	1	5	0		1	1	1	1	12	1	3	13	1234	0	1	1	1	2	0	0	2	cooked	2	1	past, lsd, mastatis, b.tangue, ex par	past	ccd, crdc, past, ex par, tryps	ccd	pox, ppr, mengmite, past, orf	pox	pox, ppr, ex par, past, orf	pox	1	contact with discharge
324	323	2	9	75	1	42	7	1	1	1	1	1	1	2	dry period and rainy seasons	1	4	0		1	1	1	3	12	3	3	13	1234	0	1	1	1	2	0	0	2		0		lsd, past, ex par, mastatis, fmd	lsd	ex par, crdc, pox, ccd, past	ex par	pox, ex par, ppr, orf, past	pox	pox, ex par, ppr, orf, past	pox	1	consumption of sick animals product
325	324	2	9	75	1	47	9	1	1	1	1	1	1	2	dry period and rainy seasons	1	3	0		1	1	1	3	3	3	3	13	1234	0	0	1	0	1	0	0	1	cooked	2	1	lsd, black leg, fmd, past, mengmite	lsd	lsd, past, ccd, crdc, ex par, tryps	past	pox, ppr, fmd, past, ccpp	pox	pox, ppr, orf, footroot, ex par	pox	1	consumption of sick animals product and contact with discharge of sick animals
326	325	2	9	78	2	51	10	1	1	1	1	1	1	2	dry period and rainy seasons	1	4	0		1	1	1	3	3	3	3	13	1234	0	1	1	1	2	0	2	0	cooked	0		lsd, past, fmd, ex par, tryps	lsd	past, ccd, pox, ex par, tbd	past	pox, past, ppr, ccpp, ex par	pox	pox, past, ppr, ccpp, ex par	pox	1	contact with discharge
327	326	2	9	75	1	19	3	2	1	1	1	1	1	0		0				1	1	1	3	3	3	3	123	1234	0	1	0	0	0	0	0	0		0		dk	dk	dk	dk	pox, ex par, ppr, past, orf	pox	pox, ex par, ppr, past, orf	pox	2
328	327	2	9	75	1	19	3	2	0	1	1	1	1	0		0				1	1	1	3	3	3	3	123	1234	0	0	0	0	0	0	0	0		0						pox, tick infestation, past, ppr, ccpp	pox	ex par, orf, foot root, pox, past	ex par	2
329	328	2	9	78	2	26	4	2	1	1	1	1	2	2	rainy season	1	2	0		1	1	1	3	3	3	3	123	1234	0	0	0	0	0	0	0	0		0		ex par, lsd, black leg, past, mastatis	ex par	ex par, tryps, tbd, pox, crdc	ex par	past, ccpp, mengmite, pox, ppr	past	past, ccpp, mengmite, pox, ppr	past	2
330	329	2	9	78	2	23	4	2	0	1	1	1	1	1	rainy season	1	2	0		1	1	1		1	1	3	123	1234	0	0	0	0	0	0	0	0		0				ex par		past, pox, ppr, ex par, orf	past	past, pox, ppr, ex par, orf	past	2
331	330	2	9	78	1	29	4	2	1	1	1	1	1	1	rainy season	1	3	0		1	1	1	3	3	3	3	123	1234	0	0	1	0	2	0	0	2	cooked	0		lsd, past, black leg, fmd, ex par	lsd	ex par, past, tbd, crdc, pox	ex par	pox, ppr, past, orf, fmd	pox	pox, ppr, past, orf, fmd	pox	1	bitting with dogs and consumption of sick animals product
332	331	2	9	79	2	44	6	1	1	1	1	1	1	2	dry period and rainy seasons	0	5	0		1	1	1	1	12	1	3	1	134	0	1	1	1	2	0	0	2	cooked	0		fmd, past, black leg, lsd, tryps	fmd	ex par, tbd, past, ccd, crdc,	ex par	ex par, past, pox, ppr, ccpp	ex par	ex par, past, pox, ppr, ccpp	ex par	1	contact with discharge
333	332	2	9	79	1	24	4	2	1	1	1	1	1	2	dry period and rainy seasons	1	3	0		1	1	1	3	3	3	3	13	1234	0	0	1	0	2	0	0	2	cooked	2	1	lsd, ex par, past, black leg, cbpp	lsd	x par, ccd, pox, tbd, past	ex par	pox, ppr, past, orf, foot root	pox	pox, ppr, past, orf, foot root	pox	2
334	333	2	9	79	1	55	11	1	1	1	1	1	1	2	dry period and rainy seasons	1	4	0		1	1	1	1	12	1	3	13	1234	0	1	1	1	2	0	0	0		0		lsd, past, b. tange, mastatis, fmd	lsd	ex par, tryps, ccd, pox, past	ex par	past, fmd, pox, ppr, ccp	past	past, fmd, pox, ppr, ccp	past	1	earosal transmision and contact with discharge of sick animals
335	334	2	9	79	2	63	14	1	1	1	1	1	1	2	dry period and rainy seasons	1	4	0		1	1	1	1	12	1	3	1	1234	0	1	1	1	1	0	0	1	cooked	0		ex par, b. tange, lsd, black leg, past	ex par,	ex par, past, crdc, ccd, tryps	ex par,	past, pox, ppr, ccpp, ex par,	past	past, pox, ppr, ccpp, ex par,	past	1	contact with discharge
435	334	2	8	70	1	26	4	2	1	1	1	0	1	0						1	1	1	3	3		3	123	1234	0	0	1	0	0	0	0	0		0		ex par, lsd, past	ex par			pox, ex par, past	pox	pox, ex par, past	pox	2
336	335	2	9	79	2	21	3	2	1	1	1	0	1	1	rainy season	1	3	0		1	1	1	3	3	3	3	123	1234	0	0	1	0	2	0	0	2	cooked	0		ex par, b. tange, lsd, black leg, past	ex par	ex par, b. tange, lsd, black leg, past	ex par	pox, past, ex par, ppr, orf	pox	pox, past, ex par, ppr, orf	pox	2
337	336	2	10	81	2	44	6	1	0	1	1	0	1	1	rainy season	1	5	0		1	1	1	3	12	3	3	123	1234	0	0	1	0	0	0	0	0		0						mastatis, fmd, pox, ex par, par	mastatois	ex par, pox, past, ppr	ex par	2
338	337	2	10	81	1	19	3	2	0	1	1	0	1	2	rainy season	1	3	0		1	1	1	3	12	3	1	123	1234	0	0	1	0	0	0	0	0		0						ex par, pox, past	ex par,	ex par, pox, orf, past	ex par	2
339	338	2	10	87	2	30	5	3	0	1	1	0	1	1	rainy season	1	3	0		1	1	1	3	1	3	3	13	1234	0	0	1	0	0	0	0	0		0						orf, mengmite, pox, past, footroot	orf	orf, mengmite, pox, past, footroot	orf	2
340	339	2	10	87	2	38	7	1	0	1	1	0	1	1	rainy season	1	4	0		1	1	1	3	12	3	3	13	1234	0	0	1	0	0	0	0	0		0						mastatis, foot root, past, pox, fmd	mastatis	mastatis, foot root, past, pox, fmd	mastatis	2
341	340	2	10	87	2	31	5	1	0	1	1	0	1	0		0				1	1	1	3	12	3	3	123	1234	0	1	0	0	0	0	0	0		0						mengmite, pox, ccpp, orf	mengmite	ex par, past, pox, ccpp, orf	ex par	2
342	341	2	10	82	2	26	4	2	0	1	1	0	2	0		0				1	1	1	3	1	3	3	123	1234	0	0	1	0	0	0	0	0		0						past, fott root, int par, ex par, pox	past	past, fott root, int par, ex par, pox	past	2
343	342	2	10	82	1	26	5	2	0	1	1	0	2	0						1	1	1	3	3	3	3	13	1234	0	0	1	0	0	0	0	0		0						inte par, past	int par	inte par, past	int par	2
344	343	2	10	82	2	66	14	1	0	1	1	0	1	1	rainy season	1	5	0		1	1	1	3	12	3	1	123	1234	0	0	1	0	0	0	2	0		0						fmd, ex par, past, pox, ccpp	fmd	ex par, past, pox, orf, brucellosis	ex par	1	earosal transmision and contact with discharge of sick animals
345	344	2	10	83	2	39	6	1	0	1	1	0	1	1	rainy season	1	4	0		1	1	1		12		3	123	1234	0	0	1	0	0	0	0	0		0						past, pox, ex par, foot root, fmd	past	past, pox, ex par, foot root, fmd	past	1	consumption of sick animals product and contact with sick animals disharge
346	345	2	10	83	2	47	8	1	0	1	1	0	1	2	rainy season	1	4	0		1	1	1		12		3	123	1234	0	0	1	0	0	0	0	0		0						brucellosis, pox, mengmite, mastatis, past	brucellosis	brucellosis, pox, ex par, past, foot root	brucellosis	1	consumption of sick animals product and contact with sick animals disharge
347	346	2	10	83	2	33	6	1	0	1	1	0	1	1	dry period and rainy seasons	1	4	0		1	1	1		3		3	1	12	0	0	1	0	0	0	2	0		0						ppr, pox, brucellosis, past, orf	ppr	ppr, pox, brucellosis, past, orf	ppr	1	earosal transmision and contact with discharge of sick animals
348	347	2	10	83	1	23	5	2	0	1	1	0	2	0		0				1	1	1	3	3	3	3	1	12	0	0	1	0	0	0	0	0		0						tick infestation, pox, past, mengmite	tick infestation	tick infestation, pox, past, mengmite	tick infestation	2
349	348	2	10	82	1	29	5	1	0	1	1	0	2	0		0				1	1	1	3	3	3	1	1	12	0	0	0	0	0	0	0	0		0						int par, brucellosis, past, ex par, pox	inte par	int par, brucellosis, past, ex par, pox	inte par	2
350	349	2	10	82	2	31	5	3	0	1	1	0	2	0		0				1	1	1	3	3	3	3	123	1234	0	0	1	0	0	0	1	0		0						brucellosis, inte par, pox, past, ccpp	brucellosis	brucellosis, faschiolosis, pox, past, orf	brucellosis	1	consumption of sick animals product and bitting by dogs
351	350	2	10	83	1	24	4	2	0	1	1	0	2	0						1	1	1		1		3	123	1234	0	0	1	0	0	0	0	0		0						past, pox, mengmite, tick infestation, orf	past	past, pox, mengmite, tick infestation, orf	past	2
352	351	2	10	86	2	51	10	1	1	1	1	1	1	2	dry period and rainy seasons	1	4	0		1	1	1	3	12	3	1	13	1234	0	0	1	0	0	0	0	0		0		fmd, b. tange, lsd, black leg, anthrax	fmd	past, crdc, mengmite, tick ingestation, tbd	past	fmd, brucellosis, anthrax, past, pox	fmd	bcrucellosis, past, ex par, pox, foot root	brucellosis	1	contact with sick animals's discharge
353	352	2	10	86	2	66	14	1	1	1	1	1	2	2	dry period and rainy seasons	1	4	0		1	1	1	1	12	1	1	1	1234	0	0	1	0	0	0	0	0		0		black leg, past, b. tange, fmd, anthrax	black leg	past, crdc, ccd, pox, mengmite	past	past, anthrax, pox, ex par	past	past, pox, orf, ex par	past	1	contact with sick animals's discharge
354	353	2	10	86	1	21	4	2	1	1	1	1	1	2	rainy season	1	4	0		1	1	1	3	3	3	1	1	1234	0	0	1	0	0	0	0	0		0		tick infestation, past, lsd, black leg, cbpp	tick infestation	tick infestation, ccd, crdc, tbd, pox	tick infestation	tick infestation, past, pox, ccpp, ppr	tick infestation	tick infestation, past, pox, ccpp, ppr	tick infestation	2
355	354	2	10	86	2	40	8	1	1	1	1	1	1	2	dry period and rainy seasons	1	5	0		1	1	1	1	12	1	1	1	1234	0	1	1	1	0	0	2	0		0		fmd, b. tange, lsd, tryps, past	fmd	tryps, ex par, past, tb, ccd	tryps	fmd, pox, past, ccpp, past	past	fmd, pox, past, ccpp, past	past	1	contact with sick animals's discharge and consumption of sick animalsmproduct
356	355	2	10	84	2	47	8	1	0	1	1	0	1	1	rainy season	1	3	0		1	1	1		12		3	123	1234	0	0	1	0	0	0	2	0		0						past, anthrax, brucellosis, pox, ex par	past	past, anthrax, brucellosis, pox, ex par	past	1	contact with sick animals's discharge
357	356	2	10	84	2	54	10	1	0	1	1	0	1	2	rainy season	1	4	0		1	1	1		12		3	13	1234	0	0	1	0	0	0	2	0		0						brucellosis, past, ppr, pox, anthrax	brucellosis	brucellosis, past, ppr, pox, anthrax	brucellosis	1	contact with sick animals's discharge
358	357	2	10	84	2	42	8	1	1	1	1	0	1	2	rainy season	1	4	0		1	1	1	3	12		3	123	1234	0	0	1		0	0	2	0		0		ex par, lsd, black leg, anthrax	ex par			brucellosis, past, pox, anthrax, ccpp	brucellosis	brucellosis, past, pox, anthrax, ccpp	brucellosis	1	contact with sick animals's discharge
360	359	2	10	88	2	26	5	1	0	1	1	0	1	1	rainy season	1	5	0		1	1	1		3		3	13	12	0	0	1	0	0	0	2	0		0						ex par, past, pox, ppr, ccpp	ex par	ex par, past, pox, ppr, ccpp	ex par	2
361	360	2	10	88	2	49	11	1	0	1	1	0	1	2	rainy season	1	4	0		1	1	1		3		1	1	12	0	0	1	0	0	0	2	0		0						past, pox, ppr, mengmite, ccpp	past	past, pox, ppr, mengmite, ccpp	past	1	earosal transmision, bitting by dogs and contact with sick animals lesion
362	361	2	10	88	2	24	5	3	0	1	1	0	1	1	rainy season	1	4	0		1	1	1		3		2	1	12	0	0	1	0	0	0	0	0		0						past, ppr, pox, ex par, footroot	past	past, ppr, pox, ex par, footroot	past	1	consumption of sick animals product
363	362	2	10	88	2	66	14	1	1	1	1	1	1	2	rainy season and dry season	1	5	0		1	1	1	3	3	3	1	1	134	0	1	1	1	0	0	2	0		0		black leg, lsd, past, cbpp, ex par	black leg	past, crdc, ccd, tick infestation, tbd	past	past, pox, ppr, ccpp, ex par	past	past, pox, ex par, ppr, ccpp	past	1	contact with sick animals's discharge, bitting with dogs and consumption of sick animals product and bitting by dogs
364	363	2	10	88	2	20	4	3	0	1	1	0	2	0						1	1	1		3		2	1	12	0	0	1	0	0	0	0	0		0						past, pox, tick infestation	past	past, pox, tick infestation	past	1	consumption of sick animals product
365	364	2	10	88	2	46	8	1	0	1	1	0	1	2	rainy season and dry season	1	4	0		1	1	1		12		1	1	12	0	0	1	0	0	0	2	0		0						fmd, past, pox, orf, foot root	fmd	ex par, past, pox, orf, foot root	ex par	1	earosal transmision and contact with lesion of sick animals
366	365	2	10	85	2	40	8	1	0	1	1	0	1	1	rainy season and dry season	1	4	0		1	1	1		12		1	1	12	0	0	1	0	0	0	2	0		0						past, fmd, brucellosis, ex par, pox	past	past, fmd, brucellosis, ex par, pox	past	2
367	366	2	10	85	2	23	4	3	0	1	1	0	2	0		0				1	1	1		3		2	1	12	0	0	1	0	0	0	0	0		0						ex par, pox, fmd, past, ccpp	ex par	ex par, pox, fmd, past, ccpp	ex par	1	consumption of sick animals product
368	367	2	10	85	1	19	4	2	0	1	1	0	2	0						1	1	1		3		1	13	12	0	0	1	0	0	0	0	0		0						tick infestation, past, pox, ppr, foot root	tick infestation	tick infestation, past, pox, ppr, foot root	tick infestation	2
369	368	2	10	85	1	24	5	2	0	1	1	0	1	1	rainy season	1	2	0		1	1	1		3		1	123	1234	0	0	1	0	0	0	0	0		0						orf, pox, mengmite, past, foot root	orf	orf, pox, mengmite, past, foot root	orf	2
370	369	2	10	85	2	31	4	3	0	1	1	0	2	1	rainy season	1	3	0		1	1	1		12		2	1	12	0	0	1	0	0	0	0	0		0						fmd, black leg, pox, foot root, orf	fmd	fmd, black leg, pox, foot root, orf	fmd	1	drinking of raw milk
371	370	2	13	114	2	49	10	1	1	1	1	1	1	1	dry season	1	4	0		1	1	1	12	2	1	3	13	134	0	1	1	1	2	0	1	2		1	1	tick infestation, parafilariosis, black leg, lsd, past	tick infestation	mengmite, tick infestation, tbd, tryps, pox	mengmite	past, pox, ccpp, tick infestation, orf	past	past, pox, orf, ex par, ccpp	past	1	consumption of sick animals product, contact with sick animals
372	371	2	13	114	2	56	13	1	1	1	1	1	1	2	dry season	1	5	0		1	1	1	13	12	3	3	13	134	0	1	1	1	0	0	2	0		2	1	past, tick infestation, black leg, mengmite, lsd	past	mengmite, ccd, tryps, tick infestation, pox	mengmite	pox, past, ccpp, mengmite, tick infestation	pox	pox, past, ccpp, mengmite, tick infestation	pox	1	consumption of sick animals product
373	372	2	13	114	1	26	4	2	1	1	1	1	1	2	dry season	1	4	0		1	1	1	3	3	3	3	13	134	0	1	1	1	0	0	0	0		0		black leg, past, ex par, lsd, tryps	black leg	pox, ex par, mengmite, tryps, ccd	pox	pox, foot root, ppr, past, mengmite	pox	pox, foot root, ppr, past, mengmite	pox	2
374	373	2	13	109	2	33	5	2	1	1	1	1	1	2	dry season	1	5	0		1	1	1	13	12	1	3	13	134	0	1	1	1	0	0	0	0		0		past, b. tange, black leg, ex par, anthrax	past	anthrax, pox, crdc, ccd, ex par	anthrax	ppr, pox, ccp, mengmiet, foot root	ppr	ppr, pox, ccp, mengmiet, foot root	ppr	1	earosal transmision, consumption of sick animals product
375	374	2	13	109	2	44	8	1	1	1	1	1	1	2	dry season	1	4	0		1	1	1	3	3	3	1	13	1234	0	0	1	0	0	0	2	0		0		lsd, past, mastatis, ex par, cbpp	lsd	crdc, wound, mengmite, pox, tick infestation	crdc	past, pox, orf, ppr, ex par	past	past, pox, orf, ppr, ex par	past	1	contact with sick animals
376	375	2	13	109	2	50	9	1	1	1	1	1	1	2	dry season	1	4	0		1	1	1	3	3	3	1	1	134	0	1	1	1	0	0	0	0		2	1	past, ex par, anthrax, black leg, lsd	past	past, crdc, pox, anthrax, ex par	past	past, ppr, ccpp, pox, ex par	past	past, ppr, ccpp, pox, ex par	past	1	earosal transmision, consumption of sick animals product
377	376	2	13	110	1	30	6	1	0	1	1	0	2	0		0				1	1	1		3		3	123	1234	0	0	0	0	0	0	0	0		0						past, tick infestation, orf, foot root, pox	past	past, tick infestation, orf, foot root, pox	past	2
378	377	2	13	110	2	27	5	1	0	1	1	0	2	0		0				1	1	1		3		1	123	1234	0	0	0	0	0	0	0	0		0						past, ccpp, pox, ppr, mengmite	past	past, ccpp, pox, ppr, mengmite	past	2
379	378	2	13	110	1	22	4	2	0	1	1	0	2	0						1	1	1		3		3	123	1234	0	0	1	0	0	0	0	0		0						orf, pox, past, ex par, ppr	orf	orf, pox, past, ex par, ppr	orf	2
380	379	2	13	111	2	63	14	1	1	1	1	1	1	2	dry season	1	5	0		1	1	1	1	2	1	1	1	134	0	1	1	1	0	0	0	0		0		lsd, past, black leg, anthrax, b. tange	lsd	pox, crdc, ccd, tick infestation, tryps	pox	past, pox, ppr, ccpp, foot root	past	past, pox, ppr, ccpp, foot root	past	1	contact with sick animals
381	380	2	13	111	2	53	11	1	1	1	1	1	1	2	dry season	1	5	0		1	1	1	1	1	1	1	1	1234	0	1	1	1	0	0	2	0		0		past, lsd, black leg, anthrax, ex par	past	ex par, tryps crdc, ccd, pox	ex par	past, orf, pox, ppr, ccpp	past	past, orf, pox, ppr, ccpp	past	1	contact with sick animals
382	381	2	13	111	1	19	4	2	1	1	1	1	1	0		0				1	1	1		2		1	123	1234	0	0	1	0	0	0	0	0		0						ppr, ccpp, past, pox, tick infestation	ppr	ppr, ccpp, past, pox, tick infestation	ppr	2
383	382	2	13	113	2	39	7	1	1	1	1	1	2	0						1	1	1	3	1	3	1	123	1234	0	1	1	1	0	0	0	0		0		ex par, past, int par, lsd, tbd,	ex par	tbd, tick infestation, tryps, mengmite, wound	tbd	past, orf, foot root, inte par, ex par	past	past, orf, foot root, inte par, ex par	past	2
384	383	2	13	113	2	24	5	2	0	1	1	0	2	0						1	1	1		3		3	123	1234	0	0	1	0	0	0	0	0		0						int par, foot root, ex par, past, pox	inte par	int par, foot root, ex par, past, pox	inte par	2
385	384	2	13	113	2	41	7	1	1	1	1	1	2	0						1	1	1		3		1	123	1234	0	0	1	0	0	0	0	0		0						past, pox, int par, ex par, ppr	past	past, pox, int par, ex par, ppr	past	2
386	385	2	13	112	2	27	5	2	1	1	1	1	1	1	rainy season	1	3	0		1	1	1	3	1	3	3	123	1234	0	1	1	1	0	0	0	0		0		past, lsd, cbpp, black leg, ex par	past	wound, crdc, tick infestation, mengmite, pox	wound	past, ex par, ccpp, pox, ppr	past	past, ex par, ccpp, pox, ppr	past	2
387	386	2	13	112	2	30	5	2	1	1	1	1	1	1	rainy season	1	3	0	1	1	1	1	2	1	1	13	123	1234	0	1	1	0	0	0	2	0		0		mastatits, black leg, past, parafilariosis, ex par	mastatis	mengmite, wound, tick infestation, crdc, pox	mengmite	past, mengmite, orf, pox, tick infestation	past	past, mengmite, orf, pox, tick infestation	past	2
388	387	2	13	112	2	67	14	1	1	1	1	1	1	2	rainy and dry season	1	4	0		1	1	1	1	2	1	1	123	1234	0	1	1	0	0	0	0	0		0		past, ex par, cbpp, lsd, black leg	past	past, crdc, ccd, meng mite, tbd	past	past, pox, ppr, ex par, orf	past	past, pox, ppr, ex par, orf	past	1	earosal transmision and contact with sick animals
389	388	2	13	115	1	33	6	1	0	1	1	1	1	2	dry season	1	4	0		1	1	1		2	3	1	13	1234	0	0	1	0	0	0	0	0		0						past, foot root, pox, ccpp, orf	past	past, pox, orf, tick infestation, foot root	past	2
390	389	2	13	115	2	46	8	1	1	1	1	1	1	1	rainy season	1	4	0		1	1	1	1	2	1	1	13	1234	0	1	1	1	0	0	2	0		2	1	cbpp, black leg, fmd, b.tange, past	cbpp	tryps, tbd, tick infestation, mengmite, ccd	tryps	past, mengemite, tick infestation, pox, ccpp	past	tick infestation, foot root, orf, past, pox	tick infestation	1	consumption of sick animals product
391	390	2	13	115	2	50	7	1	1	1	1	1	1	2	rainy and dry season	1	4	0		1	1	1	1	2	1	1	13	1234	0	1	1	1	0	0	0	0		0		fmd, black leg, past, cbpp, lsd	fmd	past, crdc, ccd, pox, tryps	past	pox, orf, past mengmite, ccpp	pox	past, orf, ex par, pox, foot root	past	1	contact with discharge of sick animals and bitting with dogs
392	391	2	13	115	2	35	7	2	1	1	1	1	1	1	rainy and dry season	1	4	0		1	1	1	3	2	3	3	13	1234	0	0	1	0	0	0	0	0		0		lsd, cbpp, black leg, tick infestation, meng mite	lsd	wound, crdc, pox, mengmite, tick infestation	wound	pox, past, ppr, orf, mengmite	pox	pox, past, ppr, orf, mengmite	pox	2
393	392	2	13	115	1	53	10	1	1	1	1	1	1	2	rainy and dry season	1	4	0		1	1	1	1	2	1	1	13	1234	0	1	1	1	0	0	2	0		0		fmd, black leg, b. tange, past, mastatis	fmd	past, ccd, tb, ex par, tryps	past	ppr, past, pox, ccpp, mengmite	ppr	foot root, past, ppr, pox, ex par	foot root	1	consumption of sick animals product
394	393	2	13	115	1	26	5	2	1	1	1	1	1	2	rainy season	1	3	0		1	1	1	3	3	3	3	13	1234	0	0	1	0	0	0	0	0		0		tick infestation, lsd, cbpp, past, mastatis	tick infestation	tick infestation, ccd, crdc, pox, mengmite	tick infestation	mengmite, past, pox, ppr, ccpp	mengmite	orf, foot root, past, tick infestation, pox	orf	2
395	394	2	13	118	2	22	4	2	0	1	1	0	2	0						1	1	1		3		3	123	1234	0	0	1	0	0	0	0	0		0						inte par, past, foot root, pox, ex par	inte par	inte par, past, foot root, pox, ex par	inte par	2
396	395	2	13	118	2	36	7	1	0	1	1	0	2	0						1	1	1		23		3	123	1234	0	0	1	0	0	0	0	0		0						mengmite, ppr, pox, ccpp, tick infestation	mengmite	faschiolosis, ex par, pox, past, ppr	fachiolosis	1	bitting by dogs and contact with lesion of sick animals
397	396	2	13	118	2	48	9	1	1	1	1	1	1	1	dry seasnon	1	5	0		1	1	1	1	2	1	1	12	1234	0	1	1	1	0	0	2	0		0		past, int par, ex par, lsd, black leg	past	past, crdc, mengmite, ccd, pox	past	past, int par, mengmite, pox, orf	past	past, faschiolosis, ex par, pox, orf	past	1	contact with discharge of sick animals
398	397	2	13	118	2	26	4	2	0	1	1	0	2	0						1	1	1		3		3	123	1234	0	0	0	0	0	0	0	0		0						faschiolosis, mengmite, past, orf, ppr	faschiolosis	faschiolosis, mengmite, past, orf, ppr	faschiolosis	2
399	398	2	13	118	1	21	4	2	0	1	1	0	2	0						1	1	1		3		3	123	134	0	0	0	0	0	0	0	0		0						past, tick infestation, int par, pox, ppr	past	past, tick infestation, int par, pox, ppr	past	2
400	399	2	13	117	2	54	13	1	1	1	1	1	1	2	dry season	0	4	0		1	1	1	1	2	1	1	1	1234	0	1	1	1	0	0	2	0		0		past, fmd, black leg, anthrax, ex par	past	ex par, crdc, ccd, mastatis, past	ex par	past, mengmite, pox, ppr, ccpp	past	past, mengmite, pox, ppr, orf	past	1	contact with discharge of sick animals
401	400	2	13	117	1	29	6	1	1	1	1	1	1	1	rainy seson	1	4	0		1	1	1	1	12	1	3	13	1234	0	1	1	1	0	0	0	0		0		tick infestation, lsd, cbpp, past, black leg	tick infestation	tick infestation, wound, mengmite, pox, ccd	tick infestation	past, pox, ppr, tick infestation, mengmite	past	past, pox, ppr, tick infestation, mengmite	past	2
402	401	2	13	117	1	21	4	2	1	1	1	1	1	1	rainy seson	1	2	0		1	1	1	3	3	3	3	13	1234	0	0	1	0	0	0	0	0		0		past, lsd, tick infestation, tbd, black leg	past	tick infestation, crdc, past, pox, tbd	tick infestation	pox, past, orf, ppr, foot root	pox	pox, past, orf, ppr, foot root	pox	2
403	402	2	13	116	2	50	10	1	1	1	1	1	1	2	rainy seson	1	5	0		1	1	1	1	12	1	1	1	1234	0	1	1	1	0	0	2	0		0		mastatits, tick infestation, past, cbpp, black leg	mastatits	tick infestation, mengmite, ccd, crdc, pox	tick infestation	ppr, pox, past, ccpp, orf	ppr	ppr, pox, past, ccpp, orf	ppr	1	earosal transmision and bitting by dogs
404	403	2	13	116	1	26	5	2	0	1	1	0	2	0						1	1		3		3	3	123	1234	0	0	1	0	0	0	0	0		0						ppr, pox, ex par, inte par	ppr	ppr, pox, ex par, inte par	ppr	2
405	404	2	13	116	2	26	5	2	1	1	1	1	1	1	rainy seson	1	5	0		1	1	1	3	3	3	1	123	1234	0	0	1	0	0	0	0	0		0		cbpp, black leg, b. tange, past, ex par	cbpp	ex par, crdc, past, tryps, tbd	ex par	ex par, past, foot root, orf, pox	ex par	ex par, past, foot root, orf, pox	ex par	1	consumption of raw milk
406	405	2	8	61	2	41	6	1	1	1	1	1	1	2	dry period	1	4	0		1	1	1	3	3	3	3	123	1234	0	0	1	0	2	0	0	2	cooked	0		lsd, past, ex par, tbd, tryps	lsd	ex par, typs, tbd, pox, ccd	ex par	pox, past, ppr, orf, foot root	pox	pox, past, ppr, orf, foot root	pox	2
407	406	2	8	61	2	54	11	1	1	1	1	1	1	2	dry period	1	4	0		1	1	1	3	3	3	3	13	1234	0	0	1	0	2	0	0	2	cooked	0		lsd, mastatis, b. tange, ex par, black leg	lsd	pox, mengmite, past, ccd, crdc	pox	pox, ppr, ccpp, past, ex par	pox	pox, ppr, ccpp, past, ex par	pox	1	bitting with dogs
408	407	2	8	61	2	26	4	2	1	1	1	1	1	2	dry period	1	3	0		1	1	1	3	12	3	3	13	1234	0	0	1	0	1	0	0	1	cooked	0		lsd, past, mastatis, black leg, ex par	lsd	ex par, tryps, pox, cnts, past	ex par	pox, ccpp, past, ppr, ex par	pox	pox, ccpp, past, ppr, ex par	pox	2
409	408	2	8	61	1	24	5	1	1	1	1	1	1	2	dry period	1	4	0		1	1	1	3	3	3	3	123	1234	0	0	1	0	1	0	0	1	cooked	0		lsd, past, black leg, fmd, ex par	lsd	ex par, tryps, tbd, wound	ex par	pox, ccpp, ppr, past, orf	pox	pox, ccpp, ppr, past, orf	pox	2
410	409	2	8	62	2	29	6	1	1	1	1	1	1	2	rainy and dry period	1	3	0		1	1	1	3	12	3	3	13	1234	0	0	1	0	0	0	0	0		0		fmd, lsd, black leg, past, ex pass	fmd	mastatis,wound, ex par, pox	mastatis	pox, past, ccpp, orf, foot root	pox	pox, past, ccpp, orf, foot root	pox	0
411	410	2	8	62	1	29	5	1	1	1	1	1	1	2	dry season	1	3	0		1	1	1	3	3	3	1	123	1234	0	0	1	0	2	0	0	2	cooked	0		tick infestation, lsd, past, black leg	tick infestation	tick infestation, tryps, mengmite	tick infestation	pox, ccpp, ppr, past, ex par	pox	pox, ccpp, ppr, past, ex par	pox	2
412	411	2	8	62	1	38	7	1	1	1	1	1	1	2	dry season	1	3	0		1	1	1	3	3	3	3	13	1234	0	0	1	0	0	0	0	0		0		lsd, mastatis, mengmite, past, tick infestatio	lsd	tick infestation, tryps, crdc, ccd, pox	tick infestation	past, orf, mengmite, pox, tick infestation	past	past, orf, mengmite, pox, tick infestation	past	0
413	412	2	8	62	2	33	7	1	0	1	1	0	1	2	rainy season	1	3	0		1	1	1		1		3	123	1234	0	0	1	0	1	0	0	1	cooked	0						ppr, ccpp, past, pox, ex par	ppr	ppr, ccpp, past, pox, ex par	ppr	0
414	413	2	8	63	2	21	3	2	0	1	1	0	2	0						1	1	1		3		3	123	1234	0	0	1	0	2	0	0	2	cooked	0						ex par,foot root, orf, pox, pas	ex par	ex par, foot root, orf, pox, pas	ex par	2
415	414	2	8	63	1	24	5	1	0	1	1	1	1	0						1	1	1		3		3	123	1234	0	0	1	0	0	0	0	0		0						pox, ppr, mengmite, past, orf	pox	pox, ppr, mengmite, past, orf	pox	2
416	415	2	8	63	2	28	5	1	1	1	1	1	1	0						1	1	1	3	3	3	3	13	1234	0	0	1	0	2	0	0	2	cooked	0		ex par	ex par			ppr, pox, past, ex par, ccpp	ppr	ppr, pox, past, ex par, ccpp	ppr	0
417	416	2	8	63	2	66	13	1	1	1	1	1	1	2	dry and rainy season	0	4	0		1	1	1	3	3	1	3	3	134	0	0	1	1	1	0	0	1	cooked	0		lsd, past, black leg, b.tang, ex par	lsd	ccr, crdc, pox, mengmite, tick infestation	ccd	pox, past, ccpp, ppr, orf	pox	pox, past, ccpp, ppr, orf	pox	1	contact with discharge of sick animals, bitting with dogs and consumption of sick animals product
418	417	2	8	64	2	29	5	1	1	1	1	1	1	2	dry and rainy season	1	4	0		1	1	1	3	3	3	3	13	1234	0	0	1	0	2	0	0	2	cooked	0		lsd, black leg, mastatits, b. tange, past	lsd	mengmite, pox, tryps, tick infestation, past	mengmite	pos, mengmite, past, ccpp, orf	pox	pos, mengmite, past, ccpp, orf	pox	0
419	418	2	8	64	1	56	14	1	1	1	1	1	1	2	dry season	0	5	0		1	1	1	3	1	3	3	1	134	0	1	1	1	2	0	0	2	cooked	0		lsd, past, ex par, fmd, bottle jaw	lsd	tryps, ccd, tick infestation, past, crdc, tryps	tryps	pox, ppr, past, ccpp, ex par	pox	pox, ppr, past, ccpp, ex par	pox	1	consumption of sick animals product
420	419	2	8	64	1	23	4	1	1	1	1	1	1	2	dry and rainy season	1	4	0		1	1	1	3	3	3	3	1	1234	0	1	1	1	0	0	0	0		0		ex par, past, lsd	ex par	ex par, wound	ex par	pox, ex par, orf, past, ppr	pox	pox, ex par, orf, past, ppr	pox	2
421	420	2	8	64	1	26	4	2	1	1	1	1	1	2	dry season	1	4	0		1	1	1	3	3	3	3	123	1234	0	0	0	0	0	0	0	0		0		ex par, black leg, mastatis, past, tbd	ex par	ex par, wound, pox, tbd	ex par	pox, past, ppr, mengmite, orf	pox	pox, past, ppr, mengmite, orf	pox	2
422	421	2	8	65	2	54	12	1	1	1	1	1	1	2	dry season	0	4	0		1	1	1	3	3	3	3	1	1234	0	1	1	1	2	0	0	2	cooked	0		ex par, mastatis, lsd, past, black leg	ex par	ex par, pox, mastatis, ccd, crdc	ex par	pox, past, ccpp, ppr, ex par	pox	pox, past, ccpp, ppr, ex par	pox	1	contact with discharge of sick animals, bitting with dogs and consumption of sick animals product
423	422	2	8	65	2	49	8	1	1	1	1	1	1	2	dry season	0	4	0		1	1	1	3	1	3	3	1	1234	0	1	1	1	0	0	0	0		0		past, lsd, ex par, fmd, b. tange	past	past, ex par, ccd, crdc, pox	past	pox, ppr, past, ex par, ccpp	pox	pox, ppr, past, ex par, ccpp	pox	1	bitting with dogs
424	423	2	8	65	2	28	5	1	1	1	1	1	1	1	dry season	1	3	0		1	1	1	3	12	3	3	123	1234	0	0	1	0	2	0	0	2	cooked	0		lsd, past, ex par, fmd, fmd	lsd	pox, mengmite, wound, past, crdc	pox	pox, orf, past, ppr, ex par	pox	pox, orf, past, ppr, ex par	pox	0
425	424	2	8	65	1	22	4	2	0	1	1	0	1	0						1	1	1		3		3	123	1234	0	0	1	0	0	0	0	0		0						pox, past, ex par, ppr, orf	pox	pox, past, ex par, ppr, orf	pox	2
426	425	2	8	68	2	27	4	1	0	1	1	0	1	0						1	1	1		3		3	123	1234	0	0	1	0	0	0	0	0		0						past,pox, ccpp, ppr, mastatis	past	ex par, past, orf, pox, ppr	ex par	2
427	426	2	8	68	2	47	8	1	1	1	1	1	1	2	dry and rainy season	1	3	0		1	1	1	3	12	3	3	1	134	0	1	1	1	1	0	0	1	cooked	0		lsd, ex par, past, b. tange, black leg	lsd	past, ccd, pox, mengmite, tick infestation	past	pox, past, ppr, ccpp, orf	pox	pox, past, ppr, ccpp, orf	pox	2
428	427	2	88	68	2	33	6	1	1	1	1	1	1	1	drys season	1	3	0		1	1	1	3	12	3	3	123	1234	0	0	1	0	2	0	0	2	cooked	0		lsd, past, ex par	lsd			pox, orf, mengmite, ppr	pox	pox, ex par, orf, past, ppr	pox	2
429	428	2	8	68	1	23	4	1	0	1	1	1	1	0						1	1	1		3	3	3	123	1234	0	0	1	0	0	0	0	0		0						pox, ppr, pass, ccpp, orf	pox	pox, ppr, pass, ccpp, orf	pox	2
430	429	2	8	69	2	44	8	1	1	1	1	1	1	2	rainy season	1	3	0		1	1	1	3	12	3	3	1	1234	0	1	1	1	2	0	0	2	cooked	0		past, ex par, b.tang, fmd, lsd	past	ex par, psast, tryps, tbd, poc	ex par	pox, ppr, past, mengmite, ccpp	pox	pox, ppr, past, mengmite, ccpp	pox	2
431	430	2	8	69	2	54	11	1	1	1	1	1	1	1	dry and rainy season	0	4	0		1	1	1	3	3	3	3	1	1234	0	1	1	1	1	0	0	1	cooked	0		lsd, black leg, past, fmd, b. tang	lsd	pox, ccd, past, crdc, ex par	pox	pox, ppr, past, ccpp, orf	pox	pox, ppr, past, ccpp, orf	pox	2
432	431	2	8	69	1	27	4	2	1	1	1	1	1	1	rainy season	1	3	0		1	1	1	3	3	3	3	123	1234	0	0	0	0	0	0	0	0		0		lsd, ex par, past	lsd	wound, ex par, tryps, pox	wound	pox, ppr, past, orf, ccpp	pox	pox, ppr, past, orf, ccpp	pox	2
433	432	2	8	69	2	36	5	1	1	1	1	1	1	2	dry and rainy season	0	4	0		1	1	1	3	3	3	3	13	1234	0	0	1	0	0	0	0	0		0		mastatis, lsd, past, ex par, black leg	mastatis	mastatis, mengmite, ccd, pox, past	mastatis	past, pox, orf, ppr, foot root	past	past, pox, orf, ppr, foot root	past	0
434	433	2	8	69	1	20	3	2	0	1	1	0	1	0						1	1	1		3		3	123	1234	0	0	0	0	0	0	0	0		0						ex par, pox, orf	ex par	ex par, pox, orf	ex par	2
436	435	2	8	70	2	33	6	1	1	1	1	1	1	1	dry and rainy season	0	3	0		1	1	1	3	3	3	3	13	1234	0	0	1	0	2	0	0	2	cooked	0		fmd, lsd, cbpp, past, ex par	fmd	ex par, wound, ccd, pox, tryps	ex par	pox, past, cppp, orf, ppr	pox	pox, past, cppp, orf, ppr	pox	1	drking of raw mikl from sick animals and bityting by dogs
437	436	2	8	70	2	66	13	1	1	1	1	1	1	2	dry and rainy season	0	5	0		1	1	1	3	1	3	3	1	134	0	1	1	1	1	0	0	1	cooked	0		lsd, past, black leg, fmd, mastatis	lsd	ex par, mastatis tryps, crdc, pox	ex par	pox, past, orf, ccpp, ex par	pox	pox, past, orf, ccpp, ex par	pox	1	bitting by dogs, contact with discharge of sick animals, bitting with dogs and consumption of sick animals product
438	437	2	8	70	2	61	13	1	1	1	1	1	1	2	dry and rainy season	0	4	0		1	1	1	3	1	3	3	1	1234	0	1	1	1	1	0	0	1	cooked	0		tyrps, tick infestation, lsd, past, mastatis	tryps	tryps, tick infestation., pox, ccd, crdc	tryps	pox, ppr, past, ccpp, orf	pox	pox, ppr, past, ccpp, orf	pox	1	contact with discharge of sick animals, bitting with dogs and consumption of sick animals product
439	438	2	8	70	1	58	11	1	1	1	1	1	1	2	dry and rainy season	1	4	0		1	1	1	1	12	1	1	1	1234	0	1	1	1	1	0	0	1	cooked	0		lsd, past, black leg, mastatis, tick infestation	lsd	mengmiet, pox, ccd, pox	mengmite	pox, mengmite, orf, foot,root past	pox	pox, mengmite, orf, foot,root past	pox	2
440	439	2	8	70	2	24	4	2	0	1	1	0	1	0						1	1	1		3		3	123	1234	0	0	1	0	0	0	0	0		0						ex par, orf, foot root, pox, past	ex part	ex par, orf, foot root, pox, past	ex par	1	drnking of milk from sick animals
441	440	2	12	99	1	25	4	1	1	1	1	1	1	2	dry season	1	3	0		1	1	1	3	3	3	3	13	1234	0	0	1	0	1	0	0	1	cooked	0		lsd, past, ex par, tryps, black leg	lsd	ex par, tryps, pass, crdc, pox	ex par	ex par, pox, ppr, ccpp, pass	ex par	ex par, pox, ppr, ccpp, pass	ex par	2
442	441	2	12	99	2	27	6	1	1	1	1	1	1	2	dry season	1	3	0		1	1	1	3	12	3	3	13	1234	0	0	1	0	0	0	0	0		0		lsd, black leg, pass, tick infestation, mastatis	lsd	pox, crdc, ccd, pass, ex par	pox	pox, ppr, ccpp, pass, ex par	pox	pox, ppr, ccpp, pass, ex par	pox	0
443	442	2	12	99	1	23	4	1	1	1	1	1	1	2	dry season	1	4	0		1	1	1	3	3	3	3	123	1234	0	0	1	0	1	0	0	1	cooked	0		ex par, pass, psd, black leg, tryps	ex par	ex par, tryps pox, pass, wound	ex par	pox, orf, pass, ppr, ex par	pox	pox, orf, pass, ppr, ex par	pox	2
444	443	2	12	100	1	19	3	2	0	1	1	0	2	0						1	1	1		3		3	123	1234	0	0	0	0	0	0	0	0		0						int par, ex par, pox, pass, ccpp	int par	int par, ex par, pox, pass, ccpp	int par	2
445	444	2	12	100	2	34	6	1	1	1	1	1	1	2	dry season	1	3	0		1	1	1	3	3	3	3	13	1234	0	0	0	0	0	0	0	0		0		pass, lsd, black leg, ex par, tryps	pass	tryps, tbd, ex par, pox, pass	tryps	ex par, orf, pass, pox, ppr	ex par	ex par, orf, pass, pox, ppr	ex par	0
446	445	2	12	100	1	21	4	2	0	1	1	0	2	0						1	1	1		1		1	13	1234	0	0	1	0	0	0	0	0		0						pox, pass, ex par	pox	pox, pass, ex par	pox	2
447	446	2	12	100	2	63	14	1	1	1	1	1	1	2	dry season	1	3	0		1	1	1	3	3	3	3	13	1234	0	1	1	1	1	0	0	1	cooked	0		ex par, tryps, tbd, pass, black leg	ex par	ex par, tryps, tbd, past, pox	ex par	ex par, pox, ppr, ccpp, past	ex par	ex par, pox, ppr, ccpp, past	ex par	1	bitting by dogs
448	447	2	12	101	2	38	7	1	1	1	1	1	2	2	dry season	1	4	0		1	1	1	3	3	3	3	123	1234	0	1	1	1	2	0	0	2	cooked	0		tbd, tryps, tick infestation, lsd, past	tbd	tbd, tryps, ccd, tick infestation, pox	tbd	inte par, ex par, pox, ppr, orf	inte par	inte par, ex par, pox, ppr, orf	inte par	2
449	448	2	12	101	2	29	5	1	0	1	1	1	2	0						1	1	1		3		3	123	1234	0	0	0	0	0	0	0	0		0						inte par, ex par, pox, ppr, orf	inte par	inte par, ex par, pox, ppr, orf	inte par	0
450	449	2	12	101	2	28	6	1	0	1	1	1	1	0						1	1	1		3		3	13	1234	0	0	0	0	0	0	0	0		0				wound, mengmite, pox	wound	pox, orf, past, ex par, foot root	pox	pox, orf, past, ex par, foot root	pox	0
451	450	2	12	102	1	22	4	2	0	1	1	0	2	0						1	1	1		3		3	123	1234	0	0	1	0	0	0	0	0		0						past, orf, foot root, int par, ex par	past	past, orf, foot root, int par, ex par	past	2
452	451	2	12	102	2	66	12	1	1	1	1	1	1	2	dry season	0	5	0		1	1	1	1	12	1	3	1	1234	0	1	1	1	1	0	0	1	cooked	0		tick infestation, tryps, lsd, past, tbd	tick infestation	tick infestation, tryps, tbd, pox, past	tick infestation	tick infestation, mengmite, pox, past, ccpp	tick infestation	ex par, pox, past, ppr, ccpp	ex par	1	consumption of sick animals product
453	452	2	12	102	2	46	8	1	1	1	1	1	2	2	dry season	1	4	0		1	1	1	3	3	3	3	123	1234	0	1	1	1	1	0	0	1	cooked	0		lsd, past, inte par, ex par, black leg	lsd	mengmite, tryps, tick infestation, tbd, pox	mengmite	pox, past, inte par, ex par, ccpp	pox	pox, past, inte par, ex par, ccpp	pox	2
454	453	2	12	103	1	19	3	2	0	1	1	1	2	0						1	1	1		3		3	123	1234	0	0	1	0	1	0	0	1	cooked	0						tick infestation, mengmite, pox, past, inte par	tick infestation	ex par, faschiolosis, pox, past, orf	ex par	2
455	454	2	12	103	2	39	5	1	0	1	1	0	2	0						1	1	1	3		3	13	123		0	1	0	1	0	0	0	1	cooked	0						inte par, ex par, ppr, past, pox	inte par	inte par, ex par, ppr, past, pox	inte par	2
456	455	2	12	103	1	26	5	1	1	1	1	1	1	2	dry season	1	4	0		1	1	1	3	3	3	3	13	1234	0	0	1	0	2	0	0	2	cooked	0		ex par, lsd, black leg, past	ex par	wound, mengmite, tick infestation, tryps, pox	wound	pox, mengmiet, ppr, tick infestation, past	pox	pox, mengmiet, ppr, tick infestation, past	pox	2
457	456	2	12	103	1	53	11	1	1	1	1	1	2	0						1	1	1	3	12	3	3	13	1234	0	1	1	1	0	0	0	0		0		inte par, ex par, tryps, past, lsd	inte par	inte par, ex par, tryps, past, pox	inte par	inte par, ex par, pox, ppr, ccpp	inte par	inte par, ex par, pox, ppr, ccpp	inte par	2
458	457	2	12	104	1	61	9	1	0	1	1	0	2	0						1	1	1		12		3	123	1234	0	0	1	0	0	0	0	0		0						inte par, ex par, pox, ppr, past	inte par	inte par, ex par, pox, ppr, past	inte par	2
459	458	2	12	104	2	49	1	1	1	1	1	1	1	2	dry season	1	4	0		1	1	1	3	3	3	3	13	1234	0	1	1	1	0	0	0	0		0		lsd, black leg, past, anthrax, ex par	lsd	pox, tryps, tbd, tick inefstation, mengmite	pox	pox, ccpp, ppr, past, ex par	pox	pox, ccpp, ppr, past, ex par	pox	1	consumption of sick animals product
460	459	2	12	104	2	24	4	2	0	1	1	0	2	0						1	1	1		3		3	123	1234	0	0	1	0	0	0	0	0		0						inte par, ex par, pox, ppr, past	inte par	inte par, ex par, pox, ppr, past	inte par	0
461	460	2	12	105	2	51	7	1	1	1	1	1	1	2	dry season	1	3	0		1	1	1	3	3	3	3	123	1234	0	1	1	1	1	0	0	1	cooked	0		lsd, balck leg, oast, tick infestation, tryps	lsd	ex par, trps, tbd, past	pox	pox, past, mengmiet, ppr, tick infestation	pox	pox, past, mengmiet, ppr, tick infestation	pox	1	earosal transmision
462	461	2	12	105	2	22	4	2	0	1	1	0	2	0						1	1	1		3		3	123	1234	0	0	0	0	0	0	0	0		0						pox, int par, ex par, past, ppr	pox	pox, int par, ex par, past, ppr	pox	2
463	462	2	12	105	2	31	5	1	1	1	1	1	1	2	dry season	1	3	0		1	1	1	3	3	3	3	13	1234	0	0	1	0	0	0	0	0		0		lsd, black leg, mastatis, past, ex par	lsd	pox, wound, ex par, crdc, past	pox	pox, ex par, ppr, past, orf	pox	pox, ex par, ppr, past, orf	pox	0
464	463	2	12	106	2	64	14	1	1	1	1	1	1	2	dry season	1	3	0		1	1	1	3	3	3	3	13	1234	0	1	0	0	0	0	0	0		0		tick infestation, tryps, tbd, lsd, pat	tick infestation	tick infestation, tryps, tbd, pox, past	tick infestation	tick infestation, orf, pox, past, mengmite	tick infestation	ex par, pox, orf, past, footroot	ex par	2
465	464	2	12	106	2	49	11	1	1	1	1	1	1	2	dry season	1	5	0		1	1	1	3	12	3	3	1	1234	0	0	1	0	1	0	2	1	cooked	0		tick infestation, tryps, tbd, lsd, past	tick infestation	tick infestation, tryps, tbd, past, pox	tick infestation	tick infestation, pos, mengmiet, past, ppr	tick infestation	ex par, pox, inte par.past, ppr	ex par	2
466	465	2	12	106	2	48	10	1	1	1	1	1	2	0	dry season	1	4			1	1	1	3	3	3	3	123	1234	0	0	0	0	0	0	0	0		0		lsd, past, black leg, ex par, tryps	lsd	pox, crdc, pst, ccd, ex par	pox	pox, orf, past, ex par, ccpp	pox	pox, orf, past, ex par, ccpp	pox	1	consumption of sick animals product
467	466	2	12	106	2	55	11	1	1	1	1	1	2	2	dry season	1	5	0		1	1	1	3	3	3	3	13	1234	0	1	1	1	0	0	0	0		0		tryps, tbd, tick infstation, past, lsd	tryps	tick infestation, tryps, tbd, pox, past	tick infestation	pox, mengmite, past, ppr, tick infestation	pox	pox, ex par, past, ppr, inte par	pox	2
468	467	2	12	107	2	58	11	1	1	1	1	1	2	2	dry season	1	4	0		1	1	1	12	1	1	3	1	1234	0	1	1	1	1	0	0	1	cooked	0		tick infestation, int par, tryps, past, lsd	tick infestation	tick infestation, tryps, tbd, pox, ccd,	tick infestation	ex par, inte par, pox, past, ppr	ex par	ex par, inte par, pox, past, ppr	ex par	1	contact with lesion of sick animals and bitting by dogs
469	468	2	12	107	2	30	5	1	1	1	1	1	1	0						1	0	0	3	3	3	3	13	1234	0	0	1	0	0	0	0	0		0		ex par, lsd, past, tryps, black leg	ex par	ex par, tryps, pox, ccd, past	ex par	ex par, pox, orf, past. Foot root	ex par	ex par, pox, orf, past. Foot root	ex par	0
470	469	2	12	107	2	55	13	1	1	1	1	1	1	2	dry season	1	3	0		1	1	1	1	12	1	3	1	134	0	1	1	1	2	0	0	2	cooked	0		lsd, past, black leg, anthrax, ex par	lsd	pox, mengmite, ccd, past, tryps	pox	pox, ppr, ccpp, past, orf	pox	ex par, pox, past, ppr, ccpp	ex par	1	contact with discharge of sick animals
471	470	2	12	107	2	26	5	2	0	1	1	0	2	0						1	1	1		12		3	13	1234	0	0	1	0	0	0	0	0		0						pox, past, inter par, ex par. Orf	pox	pox, past, inter par, ex par. Orf	pox	0
472	471	2	12	108	2	53	11	1	1	1	1	1	2	2	dry season	1	4	0		1	1	1	3	12		3	123	1234	0	0	1	0	1	0	0	1	cooked	0						pox, past, ppr, ex par, int par	pox	pox, past, ppr, ex par, int par	past	2
473	472	2	12	108	1	23	4	2	0	1	1	1	2	0						1	1	1		12		3	123	1234	0	0	1	0	0	0	0	0		0						inte par, ex par, pox, past, ppr	inter par	inte par, ex par, pox, past, ppr	inte par	2
474	473	2	12	108	2	24	4	2	0	1	1	0	2	0						1	1	1		3		3	13	1234	0	0	1	0	0	0	0	0		0						past, ppr, pox, inte par, orf	past	past, ppr, pox, inte par, orf	past	2
475	474	2	12	108	2	66	14	1	1	1	1	1	2	2	dry season	1	4	0		1	1	1	3	12	3	1	13	1234	0	1	1	1	0	0	0	0		0		inte par, tryps, lsd, past, tick inefstation	inter par	tick inefstation, tryps, tbd, mengmite, pox	tick inefstation	inter par, mengmite, pox, past, tick inefstation	inter par	faschiolosis	ex par, pox, past	1	drinking of milk from sick animals
476	475	2	11	89	1	23	4	1	0	1	1	0	1	1	dry season	1	3	0		1	1	1		12		3	123	1234	0	0	1	0	0	0	0	0		0						past, ex par, orf, foot root ppar	ex par	past, ex par, orf, foot root ppar	ex par	2
477	476	2	11	89	2	53	12	1	0	1	1	0	1	1	dry season	1	3	0		1	1	1		12		3	123	1234	0	0	1	0	2	0	0	2	cooked	0						ppr, ccpp, pox, past, orf	ppr	ppr, ccpp, pox, past, orf	ppr	1	bitting by dog
478	477	2	11	89	2	48	1	1	1	1	1	0	1	0						1	1	1		12		3	123	1234	0	0	1	0	2	0	0	2	cooked	0						ppr, pox, ccpp, past, orf	ppr	ppr, pox, ccpp, past, orf	ppr	1	contact with discharge of sick and/ or dead animals
479	478	2	11	90	2	28	5	1	1	1	1	1	2	1	dry season	1	3	0		1	1	1	3	3	3	3	123	1234	0	0	1	0	2	0	0	2	cooked	0		ex par, inte par, pass, black leg, tbd	ex par	tbd, pox, ccd, ex par, inte par	tbd	ppr, pox, ex par, inte par, pst	ppr	ppr, pox, ex par, inte par, pst	ppr	2
480	479	2	11	90	2	70	14	1	1	1	1	1	2	2	dry season	1	4	0		1	1	1	3	12	3	3	1	1234	0	1	1	1	1	0	0	1	cooked	0		tick infestation, tbd, past, cbpp, black leg	tick infestation	tick infestation, tryps, past, ccd, pox	tick infestation	ex par, ppr, pox, past, ccpp	ppr	ex par, ppr, pox, past, ccpp	ppr	1	contact with discharge of sick and/ or dead animals
481	480	2	11	90	1	46	7	1	0	1	1	0	2	0						1	1	1		12		3	123	1234	0	0	1	0	0	0	0	0		0						ppr, pox, ccpp, past, foot root	pp	ppr, pox, ccpp, past, foot root	ppr	2
482	481	2	11	91	1	23	4	1	1	1	1	1	2	0						1	1	1		12		3	13	1234	0	0	1	0	0	0	0	0		0		ex par, inte par, mastatis, tbd, past	ex par	ex par, tbd, pox, crdc, past	ex par	inte par, pox, ppr, past, ex par	inte par	inte par, pox, ppr, past, ex par	inte par	2
483	482	2	11	91	2	30	6	1	1	1	1	0	2	0						1	1	1		12		3	123	1234	0	0	1	0	2	0	0	2	cooked	0		inte para, past, black leg, mastatis, tick infestation	int par			int par, ex par, psat, pox, ppr	int par	int par, ex par, psat, pox, ppr	inte par	0
484	483	2	11	91	2	54	11	1	1	1	1	1	2	0						1	1	1	3	3	3	3	13	1234	0	0	1	0	0	0	0	0		0		past, cbpp, black leg, ex par, lsd	past			ppr, pox, mengmite, orf, foot root	ppr	ppr, pox, mengmite, orf, foot root	ppr	0
485	484	2	11	92	1	24	4	1	0	1	1	0	2	1	dry season	1	3	0		1	1	1	3	12		3	123	1234	0	0	1	0	0	0	0	0		0						ex par, ppr, inter par, pox, past	ex par	ex par, ppr, inter par, pox, past	ex par	2
486	485	2	11	92	1	19	3	1	0	1	1	0	2	1	dry season	1	2	0		1	1	1		3		3	123	1234	0	0	1	0	0	0	0	0		0						tick infestation, pox, ppr	tick infestation	tick infestation, pox, ppr	tick infestation	2
487	486	2	11	92	2	37	7	1	0	1	1	0	2	0						1	1	1		12		3	123	1234	0	0	1	0	0	0	0	0		0						ex par, inte par, pox, ppr, past	ex par	ex par, inte par, pox, ppr, past	ex par	2
488	487	2	11	93	2	24	4	1	0	1	1	0	1	2	dry season	1	3	0		1	1	1		3		3	13	1234	0	0	1	0	0	0	0	2	cooked	0						ppr, ccpp, past, pox, orf	ppr	ppr, ccpp, past, pox, orf	ppr	1	drining of raw milk and bitting by dogs
489	488	2	11	93	2	45	8	1	0	1	1	0	1	0						1	1	1		12		3	13	1234	0	0	1	0	1	0	0	1	cooked	0						mengmite, pox, past, ppr, tick infestation	mengmite	mengmite, pox, past, ppr, tick infestation	mengmite	1	drinking of milk from sick animals
490	489	2	11	89	1	22	4	1	0	1	1	0	1	1	dry season	1	4	0		1	1	1		12		3	123	1234	0	0	1	0	1	0	0	1	cooked	0						ppr, pox, ex par, foot root, past	ppr	ppr, pox, ex par, foot root, past	ppr	2
491	490	2	11	94	2	27	4	1	0	1	1	0	1	2	dry season	1	3	0		1	1	1		3	3	123	123		0	1	0	0	0	0	0	0		0						ppr, pox, past, ccpp, ex par	ppr	ppr, pox, past, ccpp, ex par	ppr	0
492	491	2	11	94	1	53	11	1	1	1	1	1	1	2	dry season	0		0		1	1	1	3	12	3	3	1	1234	0	0	1	0	1	0	0	1	cooked	0		ex par, past, black leg, fmd, mastatis	ex par	ex par, tbd, past, pox, ccd	ex par	ppr, pox, past, ccpp, orf	ppr	ppr, pox, past, ccpp, orf	ppr	1	contact with lesion of sick animals and consumption of sick animals product
493	492	2	11	94	2	31	6	1	0	1	1	0	1	1	dry season	1	4	0		1	1	1		12		3	123	1234	0	0	1	0	2	0	0	2	cooked	0						ppr, past, orf, pox, foot root	ppr	ppr, past, orf, pox, foot root	ppr	0
494	493	2	11	94	2	59	12	1	1	1	1	1	1	2	dry season	0		1	for project porpose	1	1	1	3	3	3	3	1	134	0	0	1	0	0	0	0	0		0		past, lsd, black leg, ex par, cbpp	past	past, pox, ccd, ex par, crdc	past	ppr, pox, ccpp, past, orf	ppr	ppr, pox, ccpp, past, orf	ppr	1	drinking of milk from sick animals
495	494	2	11	94	2	26	4	1	1	1	1	1	1	2	dry season	1	5	0		1	1	1	3	12	3	3	13	1234	0	0	1	0	1	0	0	1	cooked	0		past, lsd, black leg, ex par	past			ppr, pox, ccpp, ex parpast	ppr	ppr, pox, ccpp, ex parpast	ppr	1	drinking of milk from sick animals
496	495	2	11	95	2	26	5	1	0	1	1	0	1	1	dry season	1	3	0		1	1	1		12		3	13	1234	0	0	1	0	1	0	0	1	cooked	0						pppr, pox, past, orf, ex par	ppr	pppr, pox, past, orf, ex par	ppr	0
497	496	2	11	95	2	29	5	1	0	1	1	0	1	1	dry season	1	2	0		1	1	1		12	3	13	123		0	1	0	1	0	0	0	2	cooked	0						ppr, ccpp, pox, past, ex par	ppr	ppr, ccpp, pox, past, ex par	ppr	2
498	497	2	11	95	2	55	10	1	0	1	1	0	1	1	dry season	1	3	0		1	1	1		12		3	13	1234	0	0	1	0	0	0	0	0		0						ppr, pox, past, foot roo, orf	ppr	ppr, pox, past, foot roo, orf	ppr	2
499	498	2	11	95	2	47	8	1	0	1	1	0	1	0						1	1	1		3		3	13	1234	0	0	1	0	0	0	0	0		0						ppr, pox, ccpp, past, ex par	ppr	ppr, pox, ccpp, past, ex par	ppr	1	contact with discharge of sick and/ or dead animals
500	499	2	11	96	2	63	14	1	1	1	1	1	1	2	dry season	0	4	0		1	1	1	3	12	3	3	1	1234	0	1	1	1	2	0	0	2	cooked	0		mengmite, cbpp, past, black leg, tick infestation	mengmite	ccd, past, pox, mengmite, tick infestation	ccd	mengmite, inte par, pox, ppr, ccpp	mengmite	mengmite, inte par, pox, ppr, ccpp	mengmite	1	contact with discharge of sick and/ or dead animals, consomption of sick animals product and bitting by dogs
501	500	2	11	96	2	63	14	1	0	1	1	0	1	1	dry season	1	3	0		1	1	1		12		3	123	1234	0	0	1	0	0	0	0	0		0						ppr, pox, ccpp, past, orf	ppr	ppr, pox, ccpp, past, orf	ppr	1	contact with discharge of sick and/ or dead animals, consomption of sick animals product
502	501	2	11	96	2	30	6	1	1	1	1	1	2	2	dry season	1	3	0		1	1	1	3	3	3	3	13	1234	0	1	1	0	2	0	0	2	cooked	0		inte par, ex par, tbd, black leg, b. tange	inte par	inte par, ex par pox	int par	fashiolosis, mengmite, ppr pox, past	fashiolosis	fashiolosis, mengmite, ppr pox, past	fashiolosis	0
503	502	2	11	97	1	21	3	2	0	1	1	0	1	1	dry season	1	3	0		1	1	1		3		13		1234	0	0	1	0	1	0	0	1	cooked	0						ppr, pox, mengmite, orf, foot root	ppr	ppr, pox, mengmite, orf, foot root	ppr	2
504	503	2	11	97	2	56	12	1	1	1	1	1	1	2	dry season	0	4	0		1	1	1	3	3	3	3	1	123	0	1	1	1	1	0	0	1	cooked	0		past, ex par, tbd, black leg, b. tange	past	mengmite, ccd, pox, crdc, past	mengmite	pox, ppr, past, mengmite, tick infestation	pox	pox, ppr, past, mengmite, tick infestation	pox	1	consumption of sick animals product
505	504	2	11	97	1	24	4	1	0	1	1	0	1	1	dry season	1	3	0		1	1	1		12		3	123	1234	0	0	1	0	0	0	0	0		0						ppr, pox, past	ppr	ppr, pox, past	ppr	2
506	505	2	11	97	1	63	14	1	1	1	1	1	1	2	dry season	0	4	0		1	1	1	1	12	3	3	1	1234	0	1	1	0	1	0	0	0		0		ex par, lsd, black leg past, tbd	ex par	ex par, tbd, crdc, ccd, pox	ex par	pox, ppr, past, ex par, ccpp	pox	pox, ppr, past, ex par, ccpp	pox	2
507	506	2	11	98	2	54	11	1	1	1	1	1	2	2	dry season	0	4	0		1	1	1	3	12	3	3	1	1234	0	1	1	1	1	0	0	1	cooked	0		black leg, fmd, ex par, past, cbpp	black leg	past, pox, ex par, crdc, ccd	past	pox, ppr, past, ccpp, ex par	pox	pox, ppr, past, ccpp, ex par	pox	2
508	507	2	11	98	2	68	14	1	1	1	1	1	2	2	dry season	0	3	1	for project porpose	1	1	1	3	12	3	3	13	1234	0	1	1	1	1	0	0	1	cooked	0		ex par, past, cbpp, black leg,b.tange	ex par	ex par, crdc, ccd, pox past	ex par	pox, past, ppr, ccpp, ex par	pox	pox, past, ppr, ccpp, ex par	pox	1	bitting by dogs, contact with discharge of sick animals
509	508	2	11	98	1	33	4	2	1	1	1	0	2	1	dry season	1	3	0		1	1	1	3	3		3	123	1234	0	0	1	0	0	0	0	0		0		tick infestation, lsd, cbpp, past, black leg	tick infestation			ex par, int par, ppr, pox, ccpp	ex par	ex par, int par, ppr, pox, ccpp	ex par	2
510	509	2	11	98	1	41	6	1	1	1	1	1	2	2	dry season	0	4	0		1	1	1	3	3	3	3	1	1234	0	0	1	0	0	0	0	0		0		ex par, int par, past, black leg, mastatis	ex par	ex par, inte par, pox, wound, crdc	ex par	ex par, inte par, ppr, past, pox	ex par	ex par, inte par, ppr, past, pox	ex par	0
[truncated: 94 more columns]
